# Supplementary material for: ALPHLARD: a Bayesian method for analyzing HLA genes from whole genome sequence data
Source: BMC Genomics. 2018 Nov 1;19:790. doi: 10.1186/s12864-018-5169-9 (PMC6211482; doi:10.1186/s12864-018-5169-9)
Supplement: Supplementary file 1 — Tables S1-S5. The validated HLA genotypes and the results of ALPHLARD, OptiType, and PHLAT from 253 HapMap WES data. (XLSX 218 kb) [file 12864_2018_5169_MOESM1_ESM.xlsx]

## Sheet: Table S1
# Table S1: The validated HLA genotypes and the results of ALPHLARD, OptiType, PHLAT, and HLA-VBSeq from 253 HAPMAP WES data (downsampling ratio = 1 (original)).
Sample ID	Validated HLA genotype						ALPHLARD						OptiType						PHLAT						HLA-VBSeq
NA06985_SRR709972	A*02:01	A*03:01	B*07:02	B*57:01	C*06:02	C*07:02	A*02:01	A*03:01	B*07:02	B*57:01	C*06:02	C*07:02	A*02:01	A*03:01	B*07:02	B*57:01	C*06:02	C*07:02	A*02:01	A*03:01	B*07:02	B*57:01	C*06:02	C*07:02	A*02:01	A*03:01	B*07:02	B*57:79N	C*06:120	C*07:02
NA06994_SRR070528	A*02:01	A*32:01	B*08:01	B*40:02	C*02:02	C*07:01	A*02:01	A*32:01	B*08:01	B*40:02	C*02:02	C*07:01	A*02:01	A*32:01	B*08:01	B*40:02	C*02:02	C*07:01	A*01:22N	A*02:65	B*08:01	B*40:02	C*02:02	C*07:01	A*02:01	A*32:01	B*08:177	B*40:06	C*02:02	C*07:01
NA06994_SRR070819	A*02:01	A*32:01	B*08:01	B*40:02	C*02:02	C*07:01	A*02:01	A*32:01	B*08:01	B*40:02	C*02:02	C*07:01	A*02:01	A*32:01	B*08:01	B*40:02	C*02:02	C*07:01	A*01:22N	A*32:01	B*08:01	B*40:02	C*02:02	C*07:01	A*02:269	A*32:02	B*08:177	B*40:02	C*02:02	C*07:01
NA07000_SRR766039	A*02:01	A*68:01	B*40:01	B*44:02	C*03:04	C*07:04	A*02:01	A*68:01	B*40:01	B*44:55	C*03:04	C*07:04	A*02:01	A*68:01	B*40:01	B*44:02	C*03:04	C*07:04	A*01:81	A*02:01	B*40:47	B*44:09	C*03:04	C*07:04	A*68:01	A*68:11N	B*40:01	B*44:02	C*03:04	C*07:04
NA07048_SRR099452	A*02:01	A*02:01	B*07:02	B*44:02	C*05:01	C*07:02	A*02:01	A*02:01	B*07:02	B*44:02	C*05:01	C*07:02	A*02:01	A*02:01	B*07:02	B*44:02	C*05:01	C*07:02	A*01:81	A*02:01	B*07:02	B*44:02	C*05:01	C*07:02	A*02:01	A*02:01	B*07:02	B*44:49	C*05:01	C*07:02
NA07056_SRR764718	A*01:01	A*02:01	B*08:01	B*57:01	C*06:02	C*07:01	A*01:01	A*02:01	B*08:01	B*57:01	C*06:02	C*07:01	A*01:01	A*02:01	B*08:01	B*57:01	C*06:02	C*07:01	A*01:01	A*02:01	B*08:01	B*57:01	C*06:02	C*07:01	A*01:01	A*02:01	B*08:128	B*57:79N	C*06:120	C*07:205
NA07357_SRR764689	A*01:01	A*24:02	B*08:01	B*39:06	C*07:01	C*07:02	A*01:01	A*24:02	B*08:01	B*39:06	C*07:01	C*07:02	A*01:01	A*24:02	B*08:01	B*39:06	C*07:01	C*07:02	A*01:01	A*24:02	B*08:01	B*39:06	C*07:01	C*07:02	A*01:01	A*24:02	B*08:01	B*39:06	C*07:01	C*07:520
NA07357_SRR764690	A*01:01	A*24:02	B*08:01	B*39:06	C*07:01	C*07:02	A*01:01	A*24:02	B*08:01	B*39:06	C*07:01	C*07:02	A*01:01	A*24:02	B*08:01	B*39:06	C*07:01	C*07:02	A*01:01	A*24:02	B*08:01	B*39:06	C*07:02	C*07:02	A*01:01	A*24:152	B*08:33	B*39:06	C*07:01	C*07:558
NA10847_SRR070531	A*03:01	A*25:01	B*08:01	B*18:01	C*07:01	C*12:03	A*03:01	A*25:01	B*08:01	B*18:01	C*07:01	C*12:03	A*03:01	A*25:01	B*08:01	B*18:01	C*07:01	C*12:03	A*03:01	A*25:01	B*08:01	B*18:01	C*07:01	C*12:03	A*03:01	A*25:01	B*08:177	B*18:01	C*07:01	C*12:184
NA10847_SRR070823	A*03:01	A*25:01	B*08:01	B*18:01	C*07:01	C*12:03	A*03:01	A*25:01	B*08:01	B*18:01	C*07:01	C*12:03	A*03:01	A*25:01	B*08:01	B*18:01	C*07:01	C*12:03	A*03:01	A*25:01	B*08:01	B*18:01	C*07:01	C*12:03	A*03:01	A*25:01	B*08:177	B*18:02	C*07:01	C*12:03
NA10851_SRR766044	A*01:01	A*24:02	B*08:01	B*40:01	C*03:04	C*07:01	A*01:01	A*24:02	B*08:01	B*40:01	C*03:04	C*07:01	A*01:01	A*24:02	B*08:01	B*40:01	C*03:04	C*07:01	error	error	error	error	error	error	A*01:01	A*24:280	B*08:01	B*40:01	C*07:01	C*07:01
NA11829_SRR710128	A*02:01	A*02:01	B*15:01	B*44:02	C*03:04	C*05:01	A*02:01	A*02:01	B*15:01	B*44:02	C*03:04	C*05:01	A*02:01	A*02:01	B*15:01	B*44:02	C*03:04	C*05:01	A*01:81	A*02:01	B*15:01	B*44:02	C*03:04	C*05:01	A*02:01	A*02:01	B*15:01	B*44:49	C*03:04	C*05:01
NA11830_SRR766026	A*02:01	A*02:01	B*14:01	B*14:02	C*08:02	C*08:02	A*02:01	A*02:01	B*14:01	B*14:02	C*08:02	C*08:02	A*02:01	A*02:01	B*14:02	B*14:02	C*08:02	C*08:04	A*01:81	A*02:01	B*14:02	B*14:02	C*08:02	C*08:02	A*02:01	A*02:01	B*14:01	B*14:02	C*08:02	C*08:62
NA11831_SRR709975	A*01:01	A*03:01	B*07:02	B*08:01	C*07:01	C*07:02	A*01:01	A*03:01	B*07:02	B*08:01	C*07:01	C*07:02	A*01:01	A*03:01	B*07:02	B*08:01	C*07:01	C*07:02	A*01	A*03:01	B*07:02	B*08:01	C*07:01	C*07:27	A*01:01	A*03:01	B*07:06	B*08:160	C*07:01	C*07:519
NA11832_SRR766003	A*02:01	A*32:01	B*27:05	B*40:02	C*02:02	C*07:04	A*02:01	A*32:01	B*27:05	B*40:02	C*02:02	C*07:04	A*02:01	A*32:01	B*27:05	B*40:02	C*02:02	C*07:04	A*02:01	A*32:01	B*27:05	B*40:02	C*02:02	C*07:04	A*32:01	A*32:02	B*27:07	B*27:146	C*02:02	C*07:04
NA11840_SRR070532	A*02:01	A*02:01	B*27:05	B*57:01	C*02:02	C*06:02	A*02:01	A*02:01	B*27:05	B*57:01	C*02:02	C*06:02	A*02:01	A*02:01	B*27:05	B*57:01	C*02:02	C*06:02	A*01:81	A*02:01	B*27:05	B*57:01	C*02:02	C*06:02	A*02:01	A*02:01	B*27:05	B*57:82	C*02:02	C*06:120
NA11840_SRR070809	A*02:01	A*02:01	B*27:05	B*57:01	C*02:02	C*06:02	A*02:01	A*02:01	B*27:05	B*57:01	C*02:02	C*06:02	A*02:01	A*02:01	B*27:05	B*57:01	C*02:02	C*06:02	A*01:81	A*02:01	B*27:05	B*57:01	C*02:02	C*06:02	A*02:01	A*02:01	B*27:05	B*57:82	C*02:02	C*06:02
NA11881_SRR766021	A*03:01	A*26:01	B*07:02	B*07:02	C*07:02	C*07:02	A*03:01	A*26:01	B*07:02	B*07:02	C*07:02	C*07:02	A*03:01	A*26:01	B*07:02	B*07:02	C*07:02	C*07:02	A*03:01	A*26:01	B*07:02	B*07:02	C*07:02	C*07:02	A*03:01	A*03:01	B*07:02	B*07:02	C*07:02	C*07:02
NA11992_SRR701474	A*01:01	A*02:01	B*08:01	B*35:01	C*04:01	C*07:01	A*01:01	A*02:01	B*08:01	B*35:01	C*04:01	C*07:01	A*01:01	A*02:01	B*08:01	B*35:01	C*04:01	C*07:01	A*01:01	A*02:01	B*08:01	B*35:01	C*04:01	C*07:01	A*01:01	A*02:01	B*08:01	B*35:01	C*04:01	C*07:01
NA11994_SRR701475	A*01:01	A*11:01	B*07:02	B*51:01	C*07:02	C*15:02	A*01:01	A*11:50Q	B*07:02	B*51:01	C*07:02	C*15:02	A*01:01	A*11:01	B*07:02	B*51:01	C*07:02	C*15:02	A*01:01	A*11:50Q	B*07:02	B*51:01	C*07:02	C*15:13	A*01:01	A*01:01	B*07:02	B*51:193	C*07:02	C*15:103
NA11995_SRR766010	A*01:01	A*01:01	B*08:01	B*57:01	C*06:02	C*07:01	A*01:01	A*01:01	B*08:01	B*57:01	C*06:02	C*07:01	A*01:01	A*01:01	B*08:01	B*57:01	C*06:02	C*07:01	A*01:01	A*11:50Q	B*08:01	B*57:01	C*06:02	C*07:01	A*01:01	A*01:01	B*08:01	B*57:79N	C*06:02	C*07:01
NA12003_SRR766061	A*02:01	A*02:01	B*08:01	B*13:02	C*06:02	C*07:01	A*02:01	A*02:01	B*08:01	B*13:02	C*06:02	C*07:01	A*02:01	A*02:01	B*08:01	B*13:02	C*06:02	C*07:01	A*01:81	A*02:01	B*08:01	B*13:02	C*06:02	C*07:01	A*02:01	A*02:01	B*08:01	B*13:02	C*06:120	C*07:01
NA12004_SRR766059	A*02:01	A*24:02	B*07:02	B*07:02	C*07:02	C*07:02	A*02:01	A*24:02	B*07:02	B*07:02	C*07:02	C*07:02	A*02:01	A*24:02	B*07:02	B*07:02	C*07:02	C*07:02	A*02:01	A*24:02	B*07:02	B*07:02	C*07:02	C*07:02	A*02:603	A*24:02	B*07:02	B*07:276	C*07:67	C*07:556
NA12005_SRR718067	A*02:01	A*29:02	B*07:02	B*27:05	C*01:02	C*07:02	A*02:01	A*29:02	B*07:02	B*27:05	C*01:02	C*07:02	A*02:01	A*29:02	B*07:02	B*27:05	C*01:02	C*07:02	A*02:01	A*29:02	B*07:02	B*27:05	C*01:02	C*07:02	A*29:02	A*29:95	B*07:07	B*27:146	C*01:67	C*07:02
NA12006_SRR716422	A*11:01	A*25:01	B*15:01	B*18:01	C*03:03	C*12:03	A*11:01	A*25:01	B*15:01	B*18:01	C*03:03	C*12:03	A*11:01	A*25:01	B*15:01	B*18:01	C*03:03	C*12:03	A*11:01	A*25:01	B*15:01	B*18:01	C*03:03	C*12:03	A*11:01	A*25:01	B*15:315	B*18:01	C*03:288	C*12:03
NA12043_SRR716423	A*02:06	A*26:01	B*35:01	B*38:01	C*04:01	C*12:03	A*02:06	A*26:01	B*35:01	B*38:01	C*04:01	C*12:03	A*02:06	A*26:01	B*35:01	B*38:01	C*04:01	C*12:03	A*02:01	A*26:01	B*35:01	B*38:01	C*04:01	C*12:03	A*02:06	A*26:01	B*35:01	B*38:01	C*04:01	C*12:03
NA12043_SRR716424	A*02:06	A*26:01	B*35:01	B*38:01	C*04:01	C*12:03	A*02:06	A*26:01	B*35:01	B*38:01	C*04:01	C*12:03	A*02:06	A*26:01	B*35:01	B*38:01	C*04:01	C*12:03	A*02:01	A*26:01	B*35:01	B*38:01	C*04:01	C*12:03	A*02:06	A*26:01	B*35:01	B*38:01	C*04:01	C*12:03
NA12044_SRR766060	A*01:01	A*02:01	B*07:02	B*07:02	C*07:02	C*07:02	A*01:01	A*02:01	B*07:02	B*07:02	C*07:02	C*07:02	A*01:01	A*02:01	B*07:02	B*07:02	C*07:02	C*07:02	A*01:01	A*02:01	B*07:02	B*07:02	C*07:02	C*07:02	A*01:01	A*02:01	B*07:02	B*07:02	C*07:02	C*07:02
NA12144_SRR766058	A*02:01	A*03:01	B*35:01	B*44:02	C*04:01	C*07:04	A*02:01	A*03:01	B*35:01	B*44:02	C*04:01	C*07:04	A*02:01	A*03:01	B*35:01	B*44:02	C*04:01	C*07:04	A*02:01	A*03:01	B*35:01	B*44:02	C*04:01	C*07:04	A*02:01	A*03:01	B*35:01	B*44:02	C*04:01	C*07:04
NA12154_SRR702067	A*01:01	A*31:01	B*08:01	B*40:01	C*03:04	C*07:01	A*01:01	A*31:01	B*08:01	B*40:01	C*03:04	C*07:01	A*01:01	A*31:01	B*08:01	B*40:01	C*03:04	C*07:01	A*01:01	A*31:01	B*08:01	B*40:01	C*03:04	C*07:01	A*01:01	A*31:01	B*08:01	B*40:01	C*03:04	C*07:01
NA12155_SRR702068	A*01:01	A*02:01	B*08:01	B*44:02	C*05:01	C*07:01	A*01:01	A*02:01	B*08:01	B*44:02	C*05:01	C*07:01	A*01:01	A*02:01	B*08:01	B*44:02	C*05:01	C*07:01	A*01:01	A*02:01	B*08:01	B*44:02	C*05:01	C*07:01	A*01:01	A*01:01	B*08:01	B*44:49	C*05:01	C*07:01
NA12156_SRR764691	A*01:01	A*11:01	B*50:01	B*51:01	C*06:06	C*15:02	A*01:01	A*11:01	B*50:01	B*51:01	C*06:06	C*15:02	A*01:01	A*11:01	B*50:01	B*51:01	C*06:06	C*15:02	A*01	A*11:01	B*50:01	B*51:01	C*06:02	C*15:02	A*01:01	A*11:01	B*50:01	B*51:01	C*06:120	C*15:02
NA12234_SRR716435	A*11:01	A*32:01	B*40:02	B*44:03	C*15:02	C*16:01	A*11:01	A*32:01	B*40:02	B*44:46	C*15:02	C*16:01	A*11:01	A*32:01	B*40:02	B*44:03	C*15:02	C*16:01	A*11:01	A*32:01	B*40:02	B*44:03	C*15:02	C*16:01	A*11:01	A*32:01	B*40:02	B*44:49	C*15:02	C*16:01
NA12249_SRR070525	A*02:01	A*25:01	B*40:01	B*44:02	C*03:04	C*05:01	A*02:01	A*25:01	B*40:01	B*44:02	C*03:04	C*05:01	A*02:01	A*25:01	B*40:01	B*44:02	C*03:03	C*05:01	A*02:01	A*25:01	B*40:01	B*44:02	C*03:04	C*05:01	A*02:01	A*25:01	B*40:01	B*44:02	C*03:340	C*05:01
NA12249_SRR070798	A*02:01	A*25:01	B*40:01	B*44:02	C*03:04	C*05:01	A*02:01	A*25:01	B*40:01	B*44:02	C*03:04	C*05:01	A*02:01	A*25:01	B*40:01	B*44:02	C*03:04	C*05:01	A*02:01	A*25:01	B*40:01	B*44:02	C*03:04	C*05:01	A*02:01	A*25:01	B*40:147	B*44:02	C*03:04	C*05:01
NA12716_SRR081269	A*02:01	A*02:01	B*44:02	B*49:01	C*05:01	C*07:01	A*02:01	A*02:01	B*44:02	B*49:01	C*05:01	C*07:01	A*02:01	A*02:01	B*44:02	B*49:01	C*05:01	C*07:01	A*01:81	A*02:01	B*44:02	B*49:01	C*05:01	C*07:26	A*02:01	A*02:01	B*44:49	B*49:38	C*05:01	C*07:01
NA12716_SRR081274	A*02:01	A*02:01	B*44:02	B*49:01	C*05:01	C*07:01	A*02:01	A*02:01	B*44:02	B*49:01	C*05:01	C*07:01	A*02:01	A*02:74	B*44:02	B*49:01	C*05:01	C*07:01	A*01:81	A*02:01	B*44:02	B*49:01	C*05:01	C*07:01	A*02:01	A*02:01	B*49:32	B*49:38	C*05:01	C*07:01
NA12717_SRR071172	A*01:01	A*02:01	B*07:02	B*08:01	C*07:01	C*07:02	A*01:01	A*02:01	B*07:02	B*08:01	C*07:01	C*07:02	A*01:01	A*02:01	B*07:02	B*08:01	C*07:01	C*07:02	A*01:81	A*02:01	B*08:79	B*42:01	C*07:27	C*07:27	A*01:01	A*01:01	B*07:02	B*08:01	C*07:01	C*07:02
NA12717_SRR071177	A*01:01	A*02:01	B*07:02	B*08:01	C*07:01	C*07:02	A*01:01	A*02:01	B*07:02	B*08:01	C*07:01	C*07:02	A*01:01	A*02:01	B*07:02	B*08:01	C*07:19	C*07:27	A*01:81	A*02:01	B*07:02	B*08:01	C*07:01	C*07:02	A*01:01	A*02:01	B*07:02	B*08:177	C*07:01	C*07:02
NA12750_SRR077449	A*02:01	A*31:01	B*07:02	B*15:01	C*03:03	C*07:02	A*02:01	A*31:01	B*07:02	B*15:01	C*03:03	C*07:02	A*02:01	A*31:01	B*07:02	B*15:01	C*03:04	C*07:02	A*02:01	A*31:01	B*07:02	B*15:01	C*03:03	C*07:80	A*31:01	A*31:15	B*07:261	B*15:27	C*03:289	C*07:342
NA12750_SRR081238	A*02:01	A*31:01	B*07:02	B*15:01	C*03:03	C*07:02	A*02:01	A*31:01	B*07:02	B*15:01	C*03:03	C*07:02	A*02:01	A*31:01	B*07:02	B*15:01	C*03:03	C*07:02	A*02:01	A*31:01	B*07:126	B*15:01	C*03:20N	C*07:02	A*31:01	A*31:01	B*07:261	B*15:66	C*03:03	C*07:524
NA12750_SRR794547	A*02:01	A*31:01	B*07:02	B*15:01	C*03:03	C*07:02	A*02:01	A*31:01	B*07:02	B*15:01	C*03:03	C*07:02	A*02:01	A*31:01	B*07:02	B*15:01	C*03:03	C*07:02	A*02:01	A*31:01	B*07:02	B*15:01	C*03:03	C*07:02	A*02:01	A*31:01	B*07:254	B*15:01	C*03:03	C*07:02
NA12750_SRR794550	A*02:01	A*31:01	B*07:02	B*15:01	C*03:03	C*07:02	A*02:01	A*31:01	B*07:02	B*15:01	C*03:03	C*07:02	A*02:01	A*31:01	B*07:02	B*15:01	C*03:03	C*07:02	A*02:01	A*31:01	B*07:02	B*15:01	C*03:03	C*07:02	A*02:01	A*31:01	B*07:02	B*15:01	C*03:03	C*07:02
NA12751_SRR071136	A*01:01	A*02:01	B*07:02	B*08:01	C*07:01	C*07:02	A*01:01	A*02:01	B*07:02	B*08:01	C*07:01	C*07:02	A*01:01	A*02:01	B*07:02	B*08:01	C*07:01	C*07:02	A*01:01	A*02:01	B*07:02	B*08:01	C*07:01	C*07:02	A*01:01	A*02:533	B*07:36	B*08:177	C*07:01	C*07:02
NA12751_SRR071139	A*01:01	A*02:01	B*07:02	B*08:01	C*07:01	C*07:02	A*01:01	A*02:01	B*07:02	B*08:01	C*07:01	C*07:02	A*01:01	A*02:01	B*07:02	B*08:01	C*07:01	C*07:02	A*01	A*02:01	B*07:02	B*08:01	C*07:01	C*07:02	A*01:01	A*02:01	B*07:02	B*08:128	C*07:01	C*07:02
NA12760_SRR081223	A*23:01	A*24:02	B*44:03	B*51:01	C*04:01	C*14:02	A*23:01	A*24:02	B*44:03	B*51:01	C*04:01	C*14:02	A*23:01	A*24:02	B*44:03	B*51:01	C*04:01	C*14:02	A*23:01	A*24:02	B*44:03	B*51:01	C*04:01	C*14:02	A*23:01	A*24:61	B*44:03	B*51:01	C*04:09N	C*14:02
NA12760_SRR081251	A*23:01	A*24:02	B*44:03	B*51:01	C*04:01	C*14:02	A*23:01	A*24:02	B*44:03	B*51:01	C*04:01	C*14:02	A*23:01	A*24:02	B*44:03	B*51:01	C*04:01	C*14:02	A*23:01	A*24:02	B*44:03	B*51:01	C*04:01	C*14:02	A*23:01	A*24:152	B*44:03	B*78:09	C*04:09N	C*14:78
NA12761_SRR077753	A*01:01	A*24:02	B*07:02	B*08:01	C*07:01	C*07:02	A*01:01	A*24:02	B*07:02	B*08:01	C*07:01	C*07:02	A*01:01	A*24:02	B*07:02	B*08:01	C*07:01	C*07:02	A*01:01	A*24:02	B*07:85	B*42:01	C*07:01	C*07:02	A*01:218	A*24:02	B*07:261	B*08:177	C*07:01	C*07:02
NA12761_SRR081267	A*01:01	A*24:02	B*07:02	B*08:01	C*07:01	C*07:02	A*01:01	A*24:02	B*07:02	B*08:01	C*07:01	C*07:02	A*01:01	A*24:02	B*07:02	B*08:01	C*07:01	C*07:02	A*01:01	A*24:02	B*07:02	B*08:01	C*07:02	C*07:02	A*01:01	A*24:02	B*07:36	B*08:177	C*07:01	C*07:02
NA12762_SRR718076	A*02:01	A*02:01	B*44:02	B*51:01	C*05:01	C*14:02	A*02:01	A*02:01	B*44:02	B*51:01	C*05:01	C*14:02	A*02:01	A*02:01	B*44:02	B*51:01	C*05:01	C*14:02	A*01:81	A*02:01	B*44:02	B*51:01	C*05:01	C*14:02	A*02:01	A*02:01	B*44:229	B*51:01	C*05:01	C*14:69
NA12763_SRR077752	A*01:01	A*03:01	B*07:02	B*08:01	C*07:01	C*07:02	A*01:01	A*03:01	B*07:02	B*08:01	C*07:01	C*07:02	A*01:01	A*03:01	B*07:02	B*08:01	C*07:01	C*07:02	A*01	A*03:01	B*07:02	B*08:01	C*07:01	C*07:02	A*01:01	A*03:01	B*07:02	B*07:36	C*07:02	C*07:02
NA12763_SRR081230	A*01:01	A*03:01	B*07:02	B*08:01	C*07:01	C*07:02	A*01:01	A*03:01	B*07:02	B*08:01	C*07:01	C*07:02	A*01:01	A*03:01	B*07:02	B*08:01	C*07:01	C*07:02	A*01	A*03:117	B*07:88	B*42:01	C*07:01	C*07:01	A*03:01	A*03:11N	B*07:261	B*08:177	C*07:01	C*07:02
NA12812_SRR715913	A*02:01	A*02:01	B*44:02	B*44:02	C*05:01	C*05:01	A*02:01	A*02:01	B*44:02	B*44:02	C*05:01	C*05:01	A*02:01	A*02:01	B*44:02	B*44:02	C*05:01	C*05:01	A*01:81	A*02:01	B*44:02	B*44:02	C*05:01	C*05:01	A*02:01	A*02:01	B*44:02	B*44:49	C*05:01	C*05:01
NA12813_SRR718077	A*24:02	A*29:02	B*44:03	B*57:01	C*06:02	C*16:01	A*24:02	A*29:02	B*44:03	B*57:01	C*06:02	C*16:01	A*24:02	A*29:02	B*44:03	B*57:01	C*06:02	C*16:01	A*24:02	A*29:02	B*44:03	B*57:01	C*06:02	C*16:01	A*24:02	A*29:02	B*44:03	B*57:83	C*06:120	C*16:01
NA12813_SRR718078	A*24:02	A*29:02	B*44:03	B*57:01	C*06:02	C*16:01	A*24:02	A*29:02	B*44:03	B*57:01	C*06:02	C*16:01	A*24:02	A*29:02	B*44:03	B*57:01	C*06:02	C*16:01	A*24:02	A*29:02	B*44:03	B*57:01	C*06:02	C*16:01	A*24:02	A*29:02	B*44:03	B*57:06	C*06:120	C*16:85
NA12814_SRR715914	A*02:01	A*03:01	B*07:02	B*07:02	C*07:02	C*07:02	A*02:01	A*03:01	B*07:02	B*07:02	C*07:02	C*07:02	A*02:01	A*03:01	B*07:02	B*07:02	C*07:02	C*07:02	A*02:01	A*03:01	B*07:02	B*07:02	C*07:02	C*07:02	A*02:01	A*03:01	B*07:02	B*07:02	C*07:02	C*07:511
NA12815_SRR716646	A*01:01	A*24:02	B*08:01	B*55:01	C*07:01	C*07:02	A*01:01	A*24:02	B*08:01	B*55:01	C*07:01	C*07:02	A*01:01	A*24:02	B*08:01	B*55:01	C*07:02	C*07:18	A*01:01	A*24:02	B*08:01	B*55:01	C*07:02	C*07:02	A*01:01	A*24:02	B*08:128	B*55:01	C*07:01	C*07:02
NA12872_SRR716647	A*01:01	A*03:01	B*08:01	B*14:02	C*07:01	C*08:02	A*01:01	A*03:01	B*08:01	B*14:02	C*07:01	C*08:02	A*01:01	A*03:01	B*08:01	B*14:02	C*07:01	C*08:02	A*01	A*03:01	B*08:01	B*14:02	C*07:01	C*08:02	A*01:01	A*03:01	B*08:01	B*14:01	C*07:01	C*08:53
NA12873_SRR702070	A*03:01	A*24:02	B*07:02	B*39:06	C*07:02	C*07:02	A*03:01	A*24:02	B*07:02	B*39:06	C*07:02	C*07:02	A*03:01	A*24:02	B*07:02	B*39:06	C*07:02	C*07:10	A*03:01	A*24:02	B*07:02	B*39:06	C*07:02	C*07:02	A*03:01	A*24:280	B*07:07	B*39:06	C*07:02	C*07:02
NA12874_SRR764692	A*02:01	A*24:02	B*35:01	B*51:01	C*04:01	C*14:02	A*02:01	A*24:02	B*35:01	B*51:01	C*04:01	C*14:02	A*02:01	A*24:02	B*35:01	B*51:01	C*04:01	C*14:02	A*02:01	A*24:02	B*35:01	B*51:01	C*04:01	C*14:02	A*24:02	A*24:152	B*35:01	B*51:190	C*04:155	C*14:75
NA12878_SRR098401	A*01:01	A*11:01	B*08:01	B*56:01	C*01:02	C*07:01	A*01:01	A*11:01	B*08:01	B*56:01	C*01:02	C*07:01	A*01:01	A*11:01	B*08:01	B*56:01	C*01:02	C*07:01	A*01:01	A*11:01	B*08:01	B*56:01	C*01:02	C*07:01	A*11:50Q	A*11:77	B*08:01	B*56:01	C*01:67	C*07:01
NA12891_SRR098359	A*01:01	A*24:02	B*07:02	B*08:01	C*07:01	C*07:02	A*01:01	A*24:02	B*07:02	B*08:01	C*07:01	C*07:02	A*01:01	A*24:02	B*07:02	B*08:01	C*07:01	C*07:02	A*01:01	A*24:02	B*08:79	B*42:01	C*07:01	C*07:02	A*01:01	A*24:152	B*07:02	B*08:01	C*07:01	C*07:02
NA12892_ERR034529	A*02:01	A*11:01	B*15:01	B*56:01	C*01:02	C*04:01	A*02:01	A*11:01	B*15:01	B*56:01	C*01:02	C*04:01	A*02:01	A*11:01	B*15:01	B*56:01	C*01:02	C*04:01	A*02:01	A*11:01	B*15:01	B*56:01	C*01:02	C*04:01	A*02:01	A*11:75	B*15:01	B*56:01	C*01:99	C*04:01
NA18501_SRR100022	A*33:01	A*66:02	B*14:01	B*78:01	C*08:02	C*16:01	A*33:01	A*66:02	B*14:01	B*78:01	C*08:02	C*16:01	A*33:01	A*66:02	B*14:01	B*78:01	C*08:02	C*16:01	A*01:81	A*33:01	B*14:01	B*78:01	C*08:02	C*16:01	A*33:01	A*66:02	B*14:01	B*78:01	C*08:02	C*16:73
NA18502_SRR764722	A*24:24	A*74:01	B*14:03	B*58:01	C*07:01	C*08:02	A*24:24	A*74:01	B*14:03	B*58:01	C*07:01	C*08:02	A*24:24	A*74:01	B*14:03	B*58:01	C*07:01	C*08:02	A*24:24	A*74:01	B*14:03	B*58:01	C*07:01	C*08:02	A*23:38N	A*74:01	B*14:03	B*58:01	C*07:205	C*08:53
NA18502_SRR764723	A*24:24	A*74:01	B*14:03	B*58:01	C*07:01	C*08:02	A*24:24	A*74:01	B*14:03	B*58:01	C*07:01	C*08:02	A*24:24	A*74:01	B*14:03	B*58:01	C*07:01	C*08:02	A*24:24	A*74:01	B*14:02	B*58:31N	C*07:01	C*08:02	A*23:38N	A*74:01	B*14:03	B*58:01	C*07:205	C*08:62
NA18504_SRR100028	A*36:01	A*36:01	B*15:03	B*39:10	C*02:10	C*12:03	A*36:01	A*36:01	B*15:03	B*39:10	C*02:10	C*12:03	A*36:01	A*36:01	B*15:03	B*39:10	C*02:10	C*12:03	A*36:01	A*36:01	B*15:03	B*39:10	C*02:10	C*12:02	A*01:01	A*36:01	B*15:03	B*67:01	C*02:10	C*12:03
NA18505_SRR716648	A*26:01	A*74:01	B*15:03	B*53:01	C*02:10	C*07:01	A*26:01	A*74:01	B*15:03	B*53:01	C*02:10	C*07:01	A*26:01	A*74:01	B*15:03	B*53:01	C*02:10	C*07:01	A*01:81	A*74:01	B*15:03	B*53:01	C*02:10	C*07:01	A*74:01	A*74:01	B*15:03	B*53:01	C*02:10	C*07:01
NA18505_SRR716649	A*26:01	A*74:01	B*15:03	B*53:01	C*02:10	C*07:01	A*26:01	A*74:01	B*15:03	B*53:01	C*02:10	C*07:01	A*26:01	A*74:01	B*15:03	B*53:01	C*02:10	C*07:01	A*26:01	A*74:01	B*15:03	B*53:01	C*02:10	C*07:01	A*26:08	A*74:01	B*15:03	B*53:01	C*02:10	C*07:01
NA18507_SRR764745	A*23:01	A*30:01	B*15:03	B*42:01	C*02:10	C*17:01	A*23:01	A*30:01	B*15:03	B*42:01	C*02:02	C*17:01	A*23:01	A*30:01	B*15:03	B*42:01	C*02:10	C*17:01	A*23:01	A*30:01	B*15:03	B*42:01	C*02:10	C*17:01	A*23:01	A*30:01	B*15:03	B*42:02	C*02:10	C*17:03
NA18507_SRR764746	A*23:01	A*30:01	B*15:03	B*42:01	C*02:10	C*17:01	A*23:01	A*30:01	B*15:03	B*42:01	C*02:02	C*17:01	A*23:01	A*30:01	B*15:03	B*42:01	C*02:10	C*17:01	A*23:01	A*30:01	B*15:03	B*42:01	C*02:10	C*17:01	A*30:01	A*30:78N	B*15:03	B*42:02	C*02:10	C*17:03
NA18508_SRR716637	A*33:03	A*68:02	B*42:01	B*53:01	C*04:01	C*17:01	A*33:03	A*68:02	B*42:01	B*53:01	C*04:01	C*17:01	A*33:03	A*68:02	B*42:01	B*53:01	C*04:01	C*17:01	A*31:01	A*68:02	B*42:01	B*53:01	C*04:01	C*17:01	A*33:03	A*68:02	B*42:02	B*53:01	C*04:01	C*17:01
NA18508_SRR716638	A*33:03	A*68:02	B*42:01	B*53:01	C*04:01	C*17:01	A*33:03	A*68:02	B*42:01	B*53:01	C*04:01	C*17:01	A*33:03	A*68:02	B*42:01	B*53:01	C*04:01	C*17:01	A*31:01	A*68:02	B*42:01	B*53:01	C*04:01	C*17:01	A*33:03	A*68:02	B*42:02	B*53:01	C*17:01	C*17:03
NA18516_SRR100026	A*03:01	A*29:02	B*15:10	B*53:01	C*04:01	C*04:01	A*03:01	A*29:02	B*15:10	B*53:01	C*04:01	C*04:01	A*03:01	A*29:02	B*15:10	B*53:01	C*04:01	C*04:01	A*03:01	A*29:02	B*15:10	B*53:01	C*04:01	C*04:01	A*03:01	A*29:02	B*15:18	B*53:01	C*04:01	C*04:239
NA18517_ERR034551	A*03:01	A*74:01	B*49:01	B*51:01	C*07:01	C*16:01	A*03:01	A*74:01	B*49:01	B*51:01	C*07:01	C*16:01	A*03:01	A*74:01	B*49:01	B*51:01	C*07:01	C*16:01	A*03:01	A*74:01	B*49:01	B*51:01	C*07:01	C*16:01	A*03:01	A*74:01	B*49:32	B*51:01	C*07:01	C*07:89
NA18522_SRR107025	A*03:01	A*36:01	B*15:03	B*49:01	C*02:10	C*07:01	A*03:01	A*36:01	B*15:03	B*49:01	C*02:10	C*07:01	A*03:01	A*36:01	B*15:03	B*49:01	C*02:10	C*07:01	A*01:01	A*03:56	B*15:03	B*15:03	C*02:10	C*07:01	A*03:01	A*36:01	B*15:03	B*49:38	C*02:10	C*07:453
NA18523_ERR034552	A*01:01	A*03:01	B*07:02	B*35:01	C*04:01	C*15:05	A*01:01	A*03:01	B*07:02	B*35:01	C*04:01	C*15:05	A*01:01	A*03:01	B*07:02	B*35:01	C*04:01	C*15:05	A*03:01	A*11:77	B*07:02	B*35:01	C*04:01	C*15:05	A*03:01	A*03:01	B*07:276	B*35:01	C*15:05	C*15:104
NA18526_ERR031854	A*24:02	A*33:03	B*40:01	B*58:01	C*03:02	C*07:02	A*24:02	A*33:03	B*40:01	B*58:01	C*03:02	C*07:02	A*24:02	A*33:03	B*40:01	B*58:01	C*03:02	C*07:02	A*24:02	A*31:01	B*40:01	B*58:01	C*03:02	C*07:02	A*24:61	A*33:03	B*40:01	B*58:01	C*03:315	C*07:02
NA18532_ERR031956	A*30:01	A*68:01	B*13:02	B*15:18	C*06:02	C*07:04	A*30:01	A*68:01	B*13:02	B*15:18	C*06:02	C*07:04	A*30:01	A*68:01	B*13:02	B*15:18	C*06:02	C*07:04	A*30:01	A*68:01	B*13:02	B*15:18	C*06:02	C*07:04	A*30:01	A*68:17	B*13:02	B*15:18	C*06:120	C*07:04
NA18537_ERR032033	A*02:07	A*11:01	B*38:02	B*46:01	C*01:02	C*07:02	A*02:07	A*11:01	B*38:02	B*46:01	C*01:02	C*07:02	A*02:07	A*11:01	B*38:02	B*46:01	C*01:02	C*07:02	A*02:07	A*11:01	B*38:02	B*46:01	C*01:02	C*07:02	A*02:07	A*11:25	B*39:98	B*46:66	C*01:59	C*07:326
NA18537_ERR032034	A*02:07	A*11:01	B*38:02	B*46:01	C*01:02	C*07:02	A*02:07	A*11:01	B*15:01	B*38:02	C*01:02	C*07:02	A*02:07	A*11:01	B*38:02	B*46:01	C*01:02	C*07:02	A*02:07	A*11:01	B*38:01	B*46:01	C*01:02	C*07:02	A*02:07	A*11:75	B*38:60	B*46:01	C*01:130	C*07:02
NA18542_ERR031855	A*11:01	A*33:03	B*46:01	B*58:01	C*01:02	C*03:02	A*11:01	A*33:03	B*46:01	B*58:01	C*01:02	C*03:02	A*11:01	A*33:03	B*46:01	B*58:01	C*01:02	C*03:02	A*11:01	A*31:01	B*46:01	B*58:01	C*01:02	C*03:02	A*11:50Q	A*33:03	B*46:66	B*58:01	C*01:67	C*03:338
NA18545_ERR031856	A*11:01	A*24:02	B*40:01	B*40:01	C*04:01	C*07:02	A*11:01	A*24:02	B*40:01	B*40:01	C*04:01	C*07:02	A*11:01	A*24:02	B*40:01	B*40:01	C*04:01	C*07:02	A*11:01	A*24:02	B*40:01	B*40:01	C*04:01	C*07:02	A*11:75	A*24:61	B*40:01	B*40:79	C*04:01	C*07:429
NA18547_ERR031957	A*02:03	A*68:01	B*15:02	B*38:01	C*08:01	C*12:03	A*02:03	A*68:01	B*15:02	B*38:01	C*08:01	C*12:03	A*02:03	A*68:01	B*15:02	B*38:01	C*08:01	C*12:03	A*01:81	A*68:01	B*15:02	B*39:01	C*08:01	C*12:03	A*02:03	A*68:22	B*15:13	B*38:01	C*08:141Q	C*12:03
NA18550_ERR031958	A*02:07	A*02:07	B*13:01	B*46:01	C*01:02	C*03:04	A*02:07	A*02:07	B*13:01	B*46:01	C*01:02	C*03:04	A*02:07	A*02:07	B*13:01	B*46:01	C*01:02	C*03:04	A*01:81	A*02:07	B*13:02	B*46:01	C*01:02	C*03:03	A*02:07	A*02:07	B*13:87	B*46:66	C*01:130	C*03:03
NA18552_ERR031959	A*02:07	A*11:01	B*40:02	B*46:01	C*01:02	C*15:02	A*02:07	A*11:01	B*40:02	B*46:01	C*01:02	C*15:02	A*02:07	A*11:01	B*40:02	B*46:01	C*01:02	C*15:02	A*02:07	A*11:01	B*40:02	B*46:01	C*01:02	C*15:02	A*02:07	A*11:01	B*40:02	B*46:66	C*01:130	C*15:02
NA18555_ERR031857	A*02:06	A*11:01	B*07:05	B*54:01	C*01:02	C*07:02	A*02:06	A*11:01	B*07:05	B*54:01	C*01:02	C*07:02	A*02:01	A*11:01	B*07:05	B*54:01	C*01:02	C*07:02	A*02:01	A*11:01	B*07:06	B*54:01	C*01:02	C*07:02	A*02:06	A*02:20	B*07:06	B*54:01	C*07:02	C*07:02
NA18558_ERR031960	A*02:01	A*24:02	B*48:01	B*67:01	C*07:02	C*08:01	A*02:01	A*24:02	B*48:01	B*67:01	C*07:02	C*08:01	A*02:01	A*24:02	B*48:01	B*67:01	C*07:02	C*08:01	A*02:81	A*24:02	B*48:06	B*67:01	C*07:02	C*08:01	A*02:81	A*24:152	B*48:01	B*67:01	C*07:326	C*08:141Q
NA18561_ERR031858	A*24:02	A*26:01	B*39:01	B*59:01	C*01:02	C*07:02	A*24:02	A*26:01	B*39:01	B*59:01	C*01:02	C*07:02	A*24:02	A*26:01	B*39:01	B*59:01	C*01:02	C*07:02	A*24:02	A*26:01	B*39:01	B*59:01	C*01:02	C*07:02	A*24:61	A*26:01	B*39:01	B*59:01	C*01:130	C*07:507N
NA18562_ERR031859	A*11:01	A*33:03	B*51:01	B*52:01	C*12:02	C*14:02	A*11:01	A*33:03	B*51:01	B*52:01	C*12:02	C*14:02	A*11:01	A*33:03	B*51:01	B*52:01	C*12:02	C*14:02	A*11:01	A*33:03	B*51:01	B*51:01	C*12:02	C*14:02	A*11:75	A*33:03	B*51:01	B*78:02	C*12:08	C*14:74
NA18563_ERR031860	A*02:01	A*33:03	B*48:01	B*51:01	C*08:03	C*15:02	A*02:01	A*33:03	B*48:01	B*51:01	C*08:03	C*15:02	A*02:01	A*33:03	B*48:01	B*51:01	C*08:03	C*15:02	A*02:01	A*31:01	B*48:01	B*51:01	C*08:03	C*15:02	A*02:68	A*33:03	B*48:01	B*51:01	C*08:03	C*15:02
NA18564_ERR031861	A*02:01	A*30:01	B*13:01	B*13:02	C*03:04	C*06:02	A*02:01	A*30:01	B*13:01	B*13:02	C*03:04	C*06:02	A*02:01	A*30:01	B*13:02	B*13:02	C*03:04	C*06:02	A*02:01	A*30:01	B*13:02	B*13:02	C*03:04	C*06:02	A*02:20	A*30:01	B*13:02	B*13:87	C*03:143	C*06:02
NA18566_ERR031862	A*02:01	A*33:03	B*08:01	B*35:01	C*03:03	C*07:02	A*02:01	A*33:03	B*08:01	B*35:01	C*03:03	C*07:02	A*02:01	A*33:03	B*08:01	B*35:01	C*03:03	C*07:02	A*02:01	A*33:03	B*08:01	B*35:01	C*03:03	C*07:02	A*02:01	A*33:03	B*35:01	B*35:01	C*07:02	C*07:520
NA18570_ERR031863	A*02:01	A*02:06	B*15:01	B*15:11	C*03:03	C*03:03	A*02:01	A*02:06	B*15:01	B*15:11	C*03:03	C*03:03	A*02:06	A*02:06	B*15:11	B*15:34	C*03:03	C*03:03	A*01:81	A*02:06	B*15:11	B*15:11	C*03:03	C*03:03	A*02:06	A*02:81	B*15:11	B*15:66	C*03:03	C*03:243
NA18571_ERR031868	A*03:02	A*24:02	B*40:01	B*51:01	C*07:02	C*15:02	A*03:02	A*24:02	B*40:01	B*51:01	C*07:02	C*15:02	A*03:02	A*24:02	B*40:01	B*51:01	C*07:02	C*15:02	A*03:02	A*24:02	B*40:01	B*51:01	C*07:02	C*15:02	A*03:02	A*24:02	B*40:01	B*51:01	C*07:02	C*15:02
NA18572_ERR031869	A*24:02	A*31:01	B*15:01	B*54:01	C*01:02	C*03:03	A*24:02	A*31:01	B*15:01	B*54:01	C*01:02	C*03:03	A*24:02	A*31:01	B*15:01	B*54:01	C*01:02	C*03:03	A*24:02	A*31:01	B*15:01	B*55:02	C*01:02	C*03:03	A*24:61	A*31:01	B*15:66	B*54:18	C*01:99	C*03:243
NA18573_ERR031870	A*02:07	A*02:07	B*46:01	B*54:01	C*01:02	C*07:02	A*02:07	A*02:07	B*46:01	B*54:01	C*01:02	C*07:02	A*02:07	A*02:07	B*46:01	B*54:01	C*01:02	C*07:02	A*01:81	A*02:07	B*46:01	B*54:01	C*01:02	C*07:02	A*02:07	A*02:07	B*46:66	B*54:01	C*01:99	C*07:02
NA18576_ERR031871	A*02:01	A*03:02	B*08:01	B*35:01	C*03:03	C*07:02	A*02:01	A*03:02	B*08:01	B*35:01	C*03:03	C*07:02	A*02:01	A*03:02	B*08:01	B*35:01	C*03:03	C*07:02	A*02:01	A*03:02	B*08:01	B*35:01	C*03:03	C*07:02	A*02:269	A*03:02	B*08:01	B*35:01	C*03:243	C*07:02
NA18577_ERR032035	A*02:01	A*02:01	B*15:01	B*40:01	C*01:02	C*15:02	A*02:01	A*02:01	B*15:01	B*40:01	C*01:02	C*15:02	A*02:01	A*02:01	B*15:01	B*40:01	C*01:02	C*15:02	A*01:81	A*02:01	B*15:01	B*40:01	C*01:02	C*15:02	A*02:01	A*02:81	B*15:66	B*40:01	C*01:130	C*15:16
NA18577_ERR032036	A*02:01	A*02:01	B*15:01	B*40:01	C*01:02	C*15:02	A*02:01	A*02:01	B*15:01	B*40:01	C*01:02	C*15:02	A*02:01	A*02:01	B*15:01	B*40:01	C*01:02	C*15:02	A*01:81	A*02:01	B*15:01	B*40:01	C*01:02	C*15:02	A*02:01	A*02:11	B*15:01	B*40:01	C*01:130	C*15:02
NA18579_ERR032037	A*11:01	A*11:01	B*52:01	B*81:01	C*08:01	C*12:02	A*11:01	A*11:50Q	B*52:01	B*81:01	C*08:01	C*12:02	A*11:01	A*11:01	B*52:01	B*81:01	C*08:01	C*12:02	A*11:01	A*11:01	B*48:01	B*52:01	C*08:22	C*12:02	A*11:50Q	A*11:75	B*48:03	B*52:01	C*08:22	C*12:08
NA18579_ERR032038	A*11:01	A*11:01	B*52:01	B*81:01	C*08:01	C*12:02	A*11:01	A*11:50Q	B*52:01	B*81:01	C*08:01	C*12:02	A*11:01	A*11:01	B*52:01	B*81:01	C*08:01	C*12:02	A*11:01	A*11:77	B*48:01	B*52:01	C*08:22	C*12:02	A*11:50Q	A*11:75	B*52:01	B*52:01	C*08:22	C*12:08
NA18582_ERR031961	A*11:01	A*24:02	B*40:01	B*52:01	C*07:02	C*12:02	A*11:01	A*24:02	B*40:01	B*52:01	C*07:02	C*12:02	A*11:01	A*24:02	B*40:01	B*52:01	C*07:02	C*12:02	A*11:01	A*24:02	B*40:01	B*52:01	C*07:02	C*12:02	A*11:75	A*24:61	B*40:01	B*52:01	C*07:02	C*12:08
NA18592_ERR031962	A*24:02	A*31:01	B*15:18	B*40:06	C*08:01	C*08:01	A*24:02	A*31:01	B*15:18	B*40:06	C*08:01	C*08:01	A*24:02	A*31:01	B*15:18	B*40:06	C*08:01	C*08:01	A*24:02	A*31:01	B*40:06	B*50:01	C*08:01	C*08:22	A*24:152	A*31:01	B*15:18	B*40:06	C*08:22	C*08:141Q
NA18593_ERR034531	A*01:01	A*24:02	B*37:01	B*40:01	C*04:01	C*06:02	A*01:01	A*24:02	B*37:01	B*40:01	C*04:01	C*06:02	A*01:01	A*24:02	B*37:01	B*40:01	C*04:01	C*06:02	A*01:01	A*24:02	B*37:01	B*40:01	C*04:01	C*06:02	A*01:218	A*24:61	B*37:64	B*40:01	C*04:187	C*06:02
NA18603_ERR031872	A*02:06	A*30:01	B*13:02	B*40:06	C*06:02	C*08:01	A*02:06	A*30:01	B*13:02	B*40:06	C*06:02	C*08:01	A*02:06	A*30:01	B*13:02	B*40:06	C*06:02	C*08:01	A*02:06	A*30:01	B*13:02	B*40:06	C*06:02	C*08:01	A*30:01	A*69:01	B*13:02	B*40:06	C*06:02	C*08:141Q
NA18605_ERR031873	A*02:03	A*02:06	B*15:01	B*38:02	C*03:03	C*07:02	A*02:01	A*02:03	B*15:01	B*38:02	C*03:03	C*07:02	A*02:01	A*02:03	B*15:01	B*38:02	C*03:03	C*07:02	A*01:81	A*02:03	B*15:01	B*38:02	C*03:03	C*07:02	A*02:03	A*02:03	B*15:01	B*38:60	C*03:03	C*07:02
NA18608_ERR031874	A*24:02	A*31:01	B*48:01	B*51:01	C*08:01	C*15:02	A*24:02	A*31:01	B*48:01	B*51:01	C*08:01	C*15:02	A*24:02	A*31:01	B*48:01	B*51:01	C*08:01	C*15:02	A*24:02	A*31:01	B*48:01	B*51:01	C*08:22	C*15:02	A*24:152	A*31:01	B*48:01	B*51:190	C*08:141Q	C*15:02
NA18609_ERR031875	A*02:03	A*03:01	B*35:03	B*38:02	C*07:02	C*12:03	A*02:03	A*03:01	B*35:03	B*38:02	C*07:02	C*12:03	A*02:03	A*03:01	B*35:03	B*38:02	C*07:02	C*12:03	A*02:03	A*03:01	B*35:03	B*38:02	C*07:02	C*12:03	A*02:03	A*03:01	B*35:03	B*38:60	C*07:02	C*12:03
NA18611_ERR031876	A*11:01	A*11:01	B*46:01	B*51:01	C*07:02	C*14:02	A*11:01	A*11:01	B*46:01	B*51:01	C*07:02	C*14:02	A*11:01	A*11:01	B*46:01	B*51:01	C*07:02	C*14:02	A*11:01	A*11:01	B*46:01	B*51:01	C*07:01	C*14:02	A*11:50Q	A*11:75	B*46:66	B*51:190	C*07:02	C*14:74
NA18612_ERR034593	A*01:01	A*02:06	B*40:06	B*57:01	C*06:02	C*08:01	A*01:01	A*02:06	B*40:06	B*57:01	C*06:02	C*08:01	A*01:01	A*02:06	B*40:06	B*57:01	C*06:02	C*08:01	A*01:01	A*02:06	B*40:06	B*57:01	C*06:02	C*08:22	A*01:218	A*02:06	B*40:06	B*57:01	C*06:120	C*08:141Q
NA18620_ERR031877	A*02:01	A*32:01	B*40:01	B*48:01	C*04:01	C*07:02	A*02:01	A*32:01	B*40:01	B*48:01	C*04:01	C*07:02	A*02:01	A*32:01	B*40:01	B*48:01	C*04:01	C*07:02	A*02:01	A*32:01	B*40:01	B*48:01	C*04:01	C*07:02	A*02:01	A*02:269	B*40:316	B*48:03	C*04:07	C*07:02
NA18621_ERR034595	A*11:01	A*24:02	B*15:01	B*15:18	C*01:02	C*08:01	A*11:01	A*24:02	B*15:01	B*15:18	C*01:02	C*08:01	A*11:01	A*24:02	B*15:01	B*15:18	C*01:02	C*08:01	A*11:01	A*24:02	B*15:01	B*15:18	C*01:02	C*08:22	A*11:75	A*24:61	B*15:18	B*15:66	C*01:130	C*08:141Q
NA18622_ERR032027	A*03:01	A*24:02	B*35:03	B*51:01	C*12:03	C*14:02	A*03:01	A*24:02	B*35:03	B*51:01	C*12:03	C*14:02	A*03:01	A*24:02	B*35:03	B*51:01	C*12:03	C*14:02	A*03:130	A*24:02	B*35:03	B*51:01	C*12:03	C*14:02	A*03:01	A*24:61	B*35:34	B*51:01	C*12:03	C*14:74
NA18622_ERR032028	A*03:01	A*24:02	B*35:03	B*51:01	C*12:03	C*14:02	A*03:01	A*24:02	B*35:03	B*51:01	C*12:03	C*14:02	A*03:01	A*24:02	B*35:03	B*51:01	C*12:03	C*14:02	A*03:01	A*24:02	B*51:01	B*51:01	C*12:03	C*14:02	A*03:01	A*03:238	B*35:03	B*51:190	C*12:03	C*14:74
NA18623_ERR032008	A*24:02	A*30:01	B*13:02	B*40:01	C*03:04	C*06:02	A*24:02	A*30:01	B*13:02	B*40:01	C*03:04	C*06:02	A*24:02	A*30:01	B*13:02	B*40:01	C*03:04	C*06:02	A*24:02	A*30:01	B*13:02	B*40:01	C*03:04	C*06:02	A*24:152	A*30:01	B*13:02	B*13:88	C*03:04	C*06:120
NA18624_ERR031928	A*30:01	A*32:01	B*13:02	B*52:01	C*06:02	C*12:02	A*30:01	A*32:01	B*13:02	B*52:01	C*06:02	C*12:02	A*30:01	A*32:01	B*13:02	B*52:01	C*06:02	C*12:02	A*30:01	A*32:01	B*13:02	B*52:01	C*06:02	C*12:02	A*30:01	A*32:01	B*13:02	B*52:01	C*06:120	C*12:73
NA18632_ERR031929	A*11:01	A*33:03	B*46:01	B*58:01	C*01:02	C*03:02	A*11:01	A*33:03	B*46:01	B*58:01	C*01:02	C*03:02	A*11:01	A*33:03	B*46:01	B*58:01	C*01:02	C*03:02	A*11:01	A*31:01	B*46:01	B*58:01	C*01:02	C*03:02	A*11:75	A*33:03	B*46:01	B*58:01	C*01:67	C*03:338
NA18633_ERR031878	A*11:01	A*11:01	B*54:01	B*54:01	C*01:02	C*01:02	A*11:01	A*11:01	B*54:01	B*54:01	C*01:02	C*01:02	A*11:01	A*11:01	B*54:01	B*54:01	C*01:02	C*01:02	A*11:01	A*11:01	B*54:01	B*54:01	C*01:02	C*01:02	A*11:01	A*11:75	B*54:01	B*54:18	C*01:99	C*01:130
NA18635_ERR031879	A*11:01	A*11:01	B*40:06	B*51:01	C*08:01	C*14:02	A*11:01	A*11:01	B*40:06	B*51:01	C*08:01	C*14:02	A*11:01	A*11:01	B*40:06	B*51:01	C*08:01	C*14:02	A*11:01	A*11:01	B*40:06	B*51:01	C*08:01	C*14:02	A*11:50Q	A*11:77	B*40:06	B*51:01	C*08:08	C*14:74
NA18636_ERR031930	A*11:01	A*24:02	B*40:01	B*46:01	C*01:02	C*07:02	A*11:01	A*24:02	B*40:01	B*46:01	C*01:02	C*07:02	A*11:01	A*24:02	B*40:01	B*46:01	C*01:02	C*07:02	A*11:01	A*24:02	B*07:02	B*46:01	C*01:02	C*07:02	A*11:75	A*24:61	B*40:01	B*46:01	C*01:67	C*07:340
NA18637_ERR031931	A*02:01	A*11:01	B*15:01	B*67:01	C*04:01	C*07:02	A*02:01	A*11:01	B*15:01	B*67:01	C*04:01	C*07:02	A*02:01	A*11:01	B*15:01	B*67:01	C*04:01	C*07:02	A*02:01	A*11:01	B*15:01	B*67:01	C*04:01	C*07:02	A*11:01	A*11:50Q	B*15:66	B*38:01	C*04:191N	C*07:02
NA18853_SRR100011	A*34:02	A*36:01	B*44:03	B*52:01	C*16:01	C*16:01	A*34:02	A*36:01	B*44:03	B*52:01	C*16:01	C*16:01	A*34:02	A*36:01	B*44:03	B*52:01	C*16:01	C*16:01	A*34:02	A*36:01	B*44:03	B*52:01	C*16:01	C*16:01	A*34:02	A*36:01	B*44:03	B*52:01	C*16:01	C*16:73
NA18856_SRR098533	A*33:03	A*74:01	B*35:01	B*49:01	C*04:01	C*07:01	A*33:03	A*74:01	B*35:01	B*49:01	C*04:01	C*07:01	A*33:03	A*74:01	B*35:01	B*49:01	C*04:01	C*07:01	A*01	A*74:01	B*35:01	B*49:01	C*04:01	C*07:01	A*33:03	A*74:01	B*35:330	B*49:38	C*04:01	C*07:453
NA18858_ERR034553	A*29:02	A*30:01	B*18:01	B*49:01	C*02:02	C*07:01	A*29:02	A*30:01	B*18:01	B*49:01	C*02:02	C*07:01	A*29:02	A*30:01	B*18:01	B*49:01	C*02:02	C*07:01	A*29:02	A*30:01	B*18:01	B*49:01	C*02:02	C*07:01	A*29:02	A*30:01	B*18:68	B*49:32	C*02:123	C*07:89
NA18861_ERR034554	A*03:01	A*68:02	B*13:02	B*57:03	C*03:02	C*07:01	A*03:01	A*68:02	B*13:02	B*57:03	C*03:02	C*07:01	A*03:01	A*68:02	B*13:02	B*57:03	C*03:02	C*07:01	A*03:01	A*68:02	B*13:02	B*57:03	C*03:02	C*07:01	A*03:01	A*68:02	B*13:02	B*57:03	C*03:02	C*07:89
NA18870_SRR100031	A*30:02	A*30:02	B*15:03	B*57:03	C*02:10	C*08:02	A*30:02	A*30:02	B*15:03	B*57:03	C*02:10	C*08:02	A*30:02	A*30:02	B*15:03	B*57:03	C*02:10	C*08:02	A*01	A*30:02	B*15:03	B*57:03	C*02:10	C*08:02	A*30:02	A*30:02	B*15:03	B*57:82	C*02:10	C*08:02
NA18871_SRR100029	A*30:01	A*36:01	B*42:01	B*52:01	C*16:01	C*17:01	A*30:01	A*36:01	B*42:01	B*52:01	C*16:01	C*17:01	A*30:01	A*36:01	B*42:01	B*52:01	C*16:01	C*17:01	A*30:01	A*34:01	B*42:01	B*52:01	C*16:01	C*17:01	A*30:01	A*36:01	B*42:08	B*51:01	C*16:73	C*17:01
NA18912_SRR111960	A*34:02	A*74:01	B*53:01	B*53:01	C*04:01	C*04:01	A*34:02	A*74:01	B*53:01	B*53:01	C*04:01	C*04:01	A*34:02	A*74:01	B*53:01	B*53:01	C*04:01	C*04:01	A*01	A*74:01	B*53:01	B*53:01	C*04:01	C*04:01	A*34:02	A*74:01	B*35:01	B*53:01	C*04:01	C*04:71
NA18940_ERR034596	A*24:02	A*24:02	B*46:01	B*52:01	C*01:03	C*12:02	A*24:02	A*24:02	B*46:01	B*52:01	C*01:03	C*12:02	A*24:02	A*24:02	B*46:01	B*52:01	C*01:03	C*12:02	A*24:02	A*24:02	B*15:01	B*52:01	C*01:03	C*12:02	A*24:02	A*24:61	B*46:01	B*52:01	C*01:03	C*12:73
NA18942_ERR034597	A*24:02	A*33:03	B*35:01	B*44:03	C*03:03	C*14:03	A*24:02	A*33:03	B*35:01	B*44:03	C*03:03	C*14:03	A*24:02	A*33:03	B*35:01	B*44:03	C*03:03	C*14:03	A*24:02	A*31:01	B*35:01	B*44:03	C*03:03	C*14:03	A*24:152	A*33:03	B*35:01	B*44:03	C*03:243	C*14:03
NA18943_ERR034598	A*02:06	A*02:07	B*35:01	B*46:01	C*01:02	C*03:03	A*02:06	A*02:07	B*35:01	B*46:01	C*01:02	C*03:03	A*02:06	A*02:07	B*35:01	B*46:01	C*01:02	C*03:03	A*01:81	A*02:07	B*35:01	B*46:01	C*01:02	C*03:03	A*02:01	A*02:07	B*15:66	B*35:01	C*01:59	C*03:324
NA18944_ERR034599	A*02:06	A*24:02	B*40:02	B*51:01	C*03:04	C*14:02	A*02:06	A*24:02	B*40:02	B*51:01	C*03:04	C*14:02	A*02:06	A*24:02	B*40:02	B*51:01	C*03:04	C*14:02	A*02:01	A*24:02	B*40:02	B*51:01	C*03:04	C*14:02	A*02:51	A*24:61	B*40:02	B*51:190	C*03:243	C*14:74
NA18945_ERR034600	A*31:01	A*33:03	B*15:01	B*44:03	C*07:02	C*14:03	A*31:01	A*33:03	B*15:01	B*44:03	C*07:02	C*14:03	A*33:03	A*33:03	B*15:01	B*44:03	C*07:02	C*14:03	A*31:01	A*34:03	B*15:01	B*44:03	C*07:02	C*14:03	A*31:36	A*33:03	B*15:315	B*44:03	C*07:520	C*14:03
NA18947_ERR034601	A*02:06	A*24:02	B*52:01	B*52:01	C*12:02	C*12:02	A*02:06	A*24:02	B*52:01	B*52:01	C*12:02	C*12:02	A*02:06	A*24:02	B*52:01	B*52:01	C*12:02	C*12:02	A*02:06	A*24:02	B*52:01	B*52:01	C*12:02	C*12:02	A*02:06	A*24:152	B*52:01	B*52:01	C*12:08	C*12:73
NA18948_ERR034602	A*26:01	A*30:01	B*07:02	B*13:02	C*06:02	C*07:02	A*26:01	A*30:01	B*07:02	B*13:02	C*06:02	C*07:02	A*26:01	A*30:01	B*07:02	B*13:02	C*06:02	C*07:02	A*26:01	A*30:01	B*07:02	B*13:02	C*06:02	C*07:02	A*26:01	A*30:01	B*13:02	B*13:02	C*06:120	C*07:02
NA18949_ERR034603	A*24:02	A*26:03	B*07:02	B*40:02	C*03:04	C*07:02	A*24:02	A*26:03	B*07:02	B*40:02	C*03:04	C*07:02	A*24:02	A*26:03	B*07:02	B*40:02	C*03:04	C*07:02	A*24:02	A*25:01	B*07:02	B*40:11	C*03:04	C*07:02	A*24:61	A*26:03	B*07:02	B*40:02	C*07:02	C*07:49
NA18951_ERR034604	A*24:02	A*24:02	B*40:01	B*59:01	C*01:02	C*03:04	A*24:02	A*24:02	B*40:01	B*59:01	C*01:02	C*03:04	A*24:02	A*24:02	B*40:01	B*59:01	C*01:02	C*03:04	A*24:02	A*24:02	B*40:01	B*59:01	C*01:02	C*03:04	A*24:02	A*24:61	B*40:01	B*59:01	C*01:130	C*03:243
NA18952_ERR034605	A*24:02	A*31:01	B*07:02	B*51:01	C*07:02	C*14:02	A*24:02	A*31:01	B*07:02	B*51:01	C*07:02	C*14:02	A*24:02	A*31:01	B*07:02	B*51:01	C*07:02	C*14:02	A*24:02	A*31:01	B*07:02	B*51:01	C*07:02	C*14:02	A*24:05	A*24:61	B*51:01	B*51:190	C*07:02	C*14:74
NA18953_SRR099546	A*11:01	A*31:01	B*40:01	B*40:02	C*03:04	C*03:04	A*11:01	A*31:01	B*40:01	B*40:02	C*03:04	C*03:04	A*11:01	A*31:01	B*40:01	B*40:02	C*03:04	C*03:04	A*11:01	A*31:01	B*27:36	B*40:164	C*03:04	C*03:04	A*31:01	A*31:01	B*40:02	B*40:147	C*03:04	C*03:04
NA18956_SRR766028	A*02:01	A*02:01	B*15:01	B*40:02	C*03:03	C*03:04	A*02:01	A*02:01	B*15:01	B*40:02	C*03:03	C*03:04	A*02:01	A*02:01	B*15:01	B*40:02	C*03:03	C*03:03	A*01:81	A*02:01	B*15:01	B*40:02	C*03:03	C*03:03	A*02:01	A*02:57	B*15:07	B*40:06	C*03:13	C*03:243
NA18959_SRR099545	A*11:01	A*24:02	B*52:01	B*67:01	C*07:02	C*12:02	A*11:01	A*24:02	B*52:01	B*67:01	C*07:02	C*12:02	A*11:01	A*24:02	B*52:01	B*67:01	C*07:02	C*12:02	A*11:01	A*24:02	B*52:01	B*67:01	C*07:02	C*12:02	A*11:01	A*24:02	B*52:01	B*67:01	C*07:02	C*12:02
NA18960_SRR099533	A*24:02	A*24:02	B*40:06	B*54:01	C*01:02	C*08:01	A*24:02	A*24:02	B*40:06	B*54:01	C*01:02	C*08:01	A*24:02	A*24:02	B*40:06	B*54:01	C*01:02	C*08:01	A*24:02	A*24:02	B*40:06	B*54:01	C*01:02	C*08:01	A*24:02	A*24:152	B*40:06	B*54:18	C*01:67	C*08:141Q
NA18961_SRR099544	A*11:01	A*24:02	B*51:01	B*54:01	C*01:02	C*01:02	A*11:01	A*24:02	B*51:01	B*54:01	C*01:02	C*01:02	A*11:01	A*24:02	B*51:01	B*54:01	C*01:02	C*01:02	A*11:01	A*24:02	B*51:01	B*54:01	C*01:02	C*01:02	A*11:74	A*24:152	B*54:01	B*54:18	C*01:02	C*01:67
NA18964_SRR099539	A*26:01	A*26:03	B*35:01	B*40:02	C*03:03	C*03:04	A*26:01	A*26:03	B*35:01	B*40:02	C*03:03	C*03:04	A*26:01	A*26:06	B*35:01	B*40:02	C*03:04	C*03:81	A*01	A*26:03	B*35:01	B*40:02	C*03:03	C*03:03	A*26:01	A*26:03	B*40:02	B*40:302	C*03:03	C*03:04
NA18965_SRR764771	A*26:02	A*31:01	B*40:06	B*56:01	C*04:01	C*08:01	A*26:01	A*31:01	B*40:06	B*56:01	C*04:01	C*08:01	A*26:01	A*31:01	B*40:06	B*56:01	C*04:01	C*08:01	A*26:01	A*31:01	B*40:06	B*56:01	C*04:01	C*08:01	A*26:107N	A*31:01	B*40:06	B*55:02	C*04:155	C*08:08
NA18965_SRR764772	A*26:02	A*31:01	B*40:06	B*56:01	C*04:01	C*08:01	A*26:02	A*31:01	B*40:02	B*55:01	C*08:01	C*18:01	A*26:02	A*31:01	B*40:02	B*55:01	C*04:11	C*08:01	A*26:01	A*31:01	B*40:02	B*55:01	C*04:01	C*08:01	A*26:107N	A*31:01	B*40:06	B*55:02	C*04:191N	C*08:08
NA18966_SRR071175	A*02:06	A*02:07	B*15:01	B*35:01	C*03:03	C*03:03	A*02:06	A*02:07	B*15:01	B*35:01	C*03:03	C*03:03	A*02:06	A*02:07	B*15:01	B*35:01	C*03:03	C*03:03	A*01:81	A*02:07	B*15:27	B*35:01	C*03:03	C*03:03	A*02:07	A*02:57	B*15:07	B*35:05	C*03:03	C*03:03
NA18966_SRR071180	A*02:06	A*02:07	B*15:01	B*35:01	C*03:03	C*03:03	A*02:06	A*02:07	B*15:01	B*35:01	C*03:03	C*03:03	A*02:06	A*02:06	B*15:01	B*35:01	C*03:03	C*03:03	A*01:81	A*02:01	B*15:01	B*35:03	C*03:03	C*03:03	A*02:06	A*02:07	B*15:27	B*35:01	C*03:289	C*03:336
NA18967_SRR071192	A*24:02	A*24:02	B*40:02	B*51:01	C*03:04	C*14:02	A*24:02	A*24:02	B*40:02	B*51:01	C*03:04	C*14:02	A*24:02	A*24:02	B*40:02	B*51:01	C*03:04	C*14:02	A*24:02	A*24:02	B*40:02	B*51:01	C*03:04	C*14:02	A*24:02	A*24:61	B*40:302	B*51:09	C*03:04	C*14:02
NA18967_SRR071196	A*24:02	A*24:02	B*40:02	B*51:01	C*03:04	C*14:02	A*24:02	A*24:02	B*40:02	B*51:01	C*03:04	C*14:02	A*24:02	A*24:02	B*40:02	B*51:01	C*03:04	C*14:02	A*24:02	A*24:02	B*40:02	B*51:01	C*03:04	C*14:02	A*24:02	A*24:61	B*40:02	B*51:192	C*03:04	C*03:315
NA18968_SRR077480	A*11:01	A*31:01	B*40:01	B*51:01	C*07:02	C*14:02	A*11:01	A*31:01	B*40:01	B*51:01	C*07:02	C*14:02	A*11:01	A*31:01	B*40:01	B*51:01	C*07:02	C*14:02	A*11:01	A*31:01	B*40:01	B*51:01	C*07:125	C*14:02	A*11:01	A*31:01	B*40:321	B*51:01	C*07:02	C*14:71
NA18968_SRR081231	A*11:01	A*31:01	B*40:01	B*51:01	C*07:02	C*14:02	A*11:01	A*31:01	B*40:01	B*51:01	C*07:02	C*14:02	A*11:01	A*31:01	B*40:01	B*51:01	C*07:02	C*14:02	A*11:01	A*31:01	B*40:01	B*51:01	C*07:02	C*14:02	A*11:01	A*31:01	B*40:321	B*51:01	C*07:558	C*14:78
NA18969_SRR081266	A*24:02	A*31:01	B*48:01	B*52:01	C*08:03	C*12:02	A*24:02	A*31:01	B*48:01	B*52:01	C*08:03	C*12:02	A*24:02	A*31:01	B*48:01	B*52:01	C*08:03	C*12:02	A*24:02	A*31:01	B*48:01	B*52:01	C*08:03	C*12:02	A*24:05	A*24:61	B*48:03	B*52:43	C*08:03	C*12:73
NA18969_SRR081273	A*24:02	A*31:01	B*48:01	B*52:01	C*08:03	C*12:02	A*24:02	A*31:01	B*48:01	B*52:01	C*08:03	C*12:02	A*24:02	A*31:01	B*48:01	B*52:01	C*08:03	C*12:02	A*24:02	A*31:01	B*48:01	B*52:01	C*08:03	C*12:02	A*24:02	A*31:15	B*48:03	B*52:01	C*08:03	C*12:08
NA18970_SRR071116	A*24:02	A*26:01	B*15:18	B*54:01	C*01:02	C*07:04	A*24:02	A*26:01	B*15:18	B*54:01	C*01:02	C*07:04	A*24:02	A*26:01	B*15:18	B*54:01	C*01:02	C*07:04	A*24:02	A*26:01	B*15:18	B*54:01	C*01:02	C*07:04	A*24:61	A*26:01	B*15:03	B*54:18	C*01:59	C*07:04
NA18970_SRR071127	A*24:02	A*26:01	B*15:18	B*54:01	C*01:02	C*07:04	A*24:02	A*26:01	B*15:18	B*54:01	C*01:02	C*07:04	A*24:02	A*26:01	B*15:18	B*54:01	C*01:02	C*07:04	A*24:02	A*26:01	B*15:18	B*54:01	C*01:02	C*07:04	A*24:02	A*24:02	B*15:03	B*54:18	C*01:130	C*07:04
NA18971_SRR077447	A*02:06	A*24:02	B*40:02	B*40:02	C*03:04	C*07:02	A*02:06	A*24:02	B*40:02	B*40:02	C*03:04	C*07:02	A*02:06	A*24:02	B*40:02	B*40:02	C*03:04	C*07:02	A*02:01	A*24:02	B*40:02	B*40:02	C*03:04	C*07:02	A*02:06	A*24:215	B*40:02	B*40:302	C*07:396	C*07:558
NA18971_SRR078842	A*02:06	A*24:02	B*40:02	B*40:02	C*03:04	C*07:02	A*02:01	A*24:02	B*40:02	B*40:02	C*03:04	C*07:02	A*02:01	A*24:02	B*40:02	B*40:02	C*03:04	C*07:02	A*02:01	A*24:02	B*40:02	B*40:02	C*03:04	C*07:02	A*02:06	A*24:02	B*40:302	B*40:314	C*03:143	C*07:02
NA18972_SRR077490	A*24:02	A*24:02	B*40:02	B*59:01	C*01:02	C*03:03	A*24:02	A*24:02	B*40:02	B*59:01	C*01:02	C*03:03	A*24:02	A*24:02	B*40:02	B*59:01	C*01:02	C*03:03	A*24:02	A*24:02	B*40:02	B*59:01	C*01:02	C*03:61	A*24:02	A*24:61	B*40:314	B*59:01	C*01:02	C*03:03
NA18972_SRR081255	A*24:02	A*24:02	B*40:02	B*59:01	C*01:02	C*03:03	A*24:02	A*24:02	B*40:02	B*59:01	C*01:02	C*03:03	A*24:02	A*24:02	B*40:02	B*59:01	C*01:02	C*03:03	A*24:02	A*24:02	B*40:02	B*59:01	C*01:02	C*03:03	A*24:02	A*24:152	B*40:314	B*54:18	C*01:129	C*03:320
NA18973_SRR077861	A*24:02	A*33:03	B*15:07	B*46:01	C*01:02	C*03:03	A*24:02	A*33:03	B*15:07	B*46:01	C*01:02	C*03:03	A*24:02	A*33:03	B*15:07	B*46:01	C*01:02	C*03:03	A*24:02	A*33:03	B*15:01	B*15:07	C*01:02	C*03:20N	A*24:02	A*33:03	B*15:01	B*15:27	C*01:106	C*03:03
NA18973_SRR078846	A*24:02	A*33:03	B*15:07	B*46:01	C*01:02	C*03:03	A*24:02	A*33:03	B*15:07	B*46:01	C*01:02	C*03:03	A*24:02	A*33:03	B*15:07	B*46:01	C*01:02	C*03:03	A*24:02	A*33:03	B*15:07	B*15:07	C*01:02	C*03:20N	A*24:05	A*33:03	B*15:01	B*15:27	C*01:106	C*03:290
NA18974_SRR077456	A*02:01	A*26:01	B*39:01	B*40:01	C*07:02	C*07:02	A*02:01	A*26:01	B*39:01	B*40:01	C*07:02	C*07:02	A*02:01	A*26:01	B*39:01	B*40:01	C*07:02	C*07:02	A*01:81	A*26:01	B*39:01	B*40:01	C*07:02	C*07:02	A*02:56	A*26:01	B*39:01	B*40:321	C*07:02	C*07:02
NA18974_SRR081248	A*02:01	A*26:01	B*39:01	B*40:01	C*07:02	C*07:02	A*02:01	A*26:01	B*39:01	B*40:01	C*07:02	C*07:02	A*02:01	A*26:01	B*39:01	B*40:01	C*07:02	C*07:02	A*01:81	A*26:01	B*39:01	B*40:72	C*07:02	C*07:02	A*02:01	A*26:01	B*39:01	B*40:321	C*07:02	C*07:520
NA18975_SRR078849	A*02:01	A*02:06	B*07:02	B*15:01	C*04:01	C*07:02	A*02:01	A*02:06	B*07:02	B*15:01	C*04:01	C*07:02	A*02:01	A*02:06	B*07:02	B*15:01	C*04:01	C*07:02	A*01:81	A*02:01	B*07:02	B*15:01	C*04:01	C*07:02	A*02:06	A*02:68	B*07:36	B*15:01	C*04:187	C*07:02
NA18975_SRR081225	A*02:01	A*02:06	B*07:02	B*15:01	C*04:01	C*07:02	A*02:01	A*02:06	B*07:02	B*15:01	C*04:01	C*07:02	A*02:01	A*02:01	B*07:02	B*15:01	C*04:01	C*07:02	A*01:81	A*02:01	B*07:02	B*15:01	C*04:01	C*07:02	A*02:01	A*02:06	B*07:36	B*15:27	C*04:01	C*07:02
NA18976_SRR077451	A*33:03	A*33:03	B*44:03	B*44:03	C*14:03	C*14:03	A*33:03	A*33:03	B*44:03	B*44:03	C*14:03	C*14:03	A*33:03	A*33:03	B*44:03	B*44:03	C*14:03	C*14:03	A*31:01	A*34:04	B*44:03	B*44:03	C*14:03	C*14:03	A*33:03	A*33:03	B*44:03	B*44:03	C*14:03	C*14:03
NA18976_SRR077757	A*33:03	A*33:03	B*44:03	B*44:03	C*14:03	C*14:03	A*33:03	A*33:03	B*44:03	B*44:03	C*14:03	C*14:03	A*33:03	A*33:03	B*44:03	B*44:03	C*14:03	C*14:03	A*33:03	A*34:01	B*44:03	B*44:03	C*14:03	C*14:03	A*31:15	A*33:03	B*44:03	B*44:03	C*14:02	C*14:03
NA18978_SRR716650	A*03:01	A*31:01	B*40:02	B*44:02	C*05:01	C*14:02	A*03:01	A*31:01	B*40:02	B*44:02	C*05:01	C*14:02	A*03:01	A*31:01	B*40:02	B*44:02	C*05:01	C*14:02	A*03:01	A*31:01	B*40:02	B*44:02	C*05:01	C*14:02	A*03:01	A*31:01	B*40:02	B*44:49	C*05:01	C*14:69
NA18980_SRR716652	A*11:02	A*31:01	B*13:01	B*40:01	C*03:03	C*03:04	A*11:02	A*31:01	B*13:01	B*40:01	C*03:03	C*03:04	A*11:02	A*31:01	B*13:01	B*40:01	C*03:04	C*03:04	A*11:02	A*31:01	B*13:01	B*40:25	C*03:03	C*03:04	A*11:50Q	A*31:01	B*13:01	B*40:01	C*03:04	C*03:243
NA18980_SRR716653	A*11:02	A*31:01	B*13:01	B*40:01	C*03:03	C*03:04	A*11:02	A*31:01	B*13:02	B*40:01	C*03:03	C*03:04	A*11:02	A*31:01	B*13:01	B*40:01	C*03:03	C*03:03	A*11:02	A*31:01	B*13:02	B*40:49	C*03:03	C*03:03	A*11:01	A*31:118	B*13:01	B*40:01	C*03:04	C*03:13
NA18981_SRR077477	A*02:01	A*31:01	B*51:01	B*51:01	C*14:02	C*14:02	A*02:01	A*31:01	B*51:01	B*51:01	C*14:02	C*14:02	A*02:01	A*31:01	B*51:01	B*51:01	C*14:02	C*14:02	A*02:01	A*31:01	B*51:01	B*51:01	C*14:02	C*14:02	A*31:01	A*69:01	B*51:01	B*51:192	C*14:71	C*14:76
NA18981_SRR077751	A*02:01	A*31:01	B*51:01	B*51:01	C*14:02	C*14:02	A*02:01	A*31:01	B*51:01	B*51:01	C*14:02	C*14:02	A*02:01	A*31:01	B*51:01	B*51:01	C*14:02	C*14:02	A*02:01	A*31:01	B*51:01	B*51:01	C*14:02	C*14:02	A*31:01	A*31:116	B*51:01	B*51:09	C*14:74	C*14:75
NA18987_SRR077491	A*02:07	A*26:02	B*40:06	B*46:01	C*01:02	C*08:01	A*02:07	A*26:02	B*40:06	B*46:01	C*01:02	C*08:01	A*02:07	A*26:02	B*40:06	B*46:01	C*01:02	C*08:01	A*01:22N	A*26:02	B*40:06	B*46:01	C*01:02	C*08:01	A*02:07	A*26:02	B*40:06	B*46:01	C*01:02	C*08:141Q
NA18987_SRR077853	A*02:07	A*26:02	B*40:06	B*46:01	C*01:02	C*08:01	A*02:07	A*26:02	B*40:02	B*46:01	C*01:02	C*08:01	A*02:07	A*26:02	B*40:02	B*46:01	C*01:02	C*08:01	A*01:81	A*26:02	B*40:03	B*46:01	C*01:02	C*08:01	A*02:07	A*26:02	B*40:302	B*46:01	C*01:02	C*08:08
NA18990_SRR077454	A*24:02	A*33:03	B*40:02	B*44:03	C*03:03	C*14:03	A*24:02	A*33:03	B*40:02	B*44:03	C*03:03	C*14:03	A*24:02	A*33:03	B*40:02	B*44:03	C*03:03	C*14:03	A*24:02	A*33:03	B*40:02	B*44:46	C*03:20N	C*14:03	A*24:02	A*33:03	B*40:302	B*44:26	C*03:339	C*14:03
NA18990_SRR077486	A*24:02	A*33:03	B*40:02	B*44:03	C*03:03	C*14:03	A*24:02	A*33:03	B*40:02	B*44:03	C*03:03	C*14:03	A*24:02	A*33:03	B*40:02	B*44:03	C*03:03	C*14:03	A*24:02	A*33:03	B*40:02	B*44:03	C*03:04	C*14:03	A*24:152	A*33:03	B*40:302	B*44:03	C*03:03	C*14:03
NA18991_SRR077450	A*02:01	A*24:02	B*40:02	B*52:01	C*12:02	C*15:02	A*02:01	A*24:02	B*40:02	B*52:01	C*12:02	C*15:02	A*02:01	A*24:02	B*40:02	B*52:01	C*12:02	C*15:02	A*02:01	A*24:02	B*40:02	B*52:01	C*12:02	C*15:02	A*02:01	A*24:02	B*40:302	B*52:43	C*12:02	C*15:02
NA18991_SRR077855	A*02:01	A*24:02	B*40:02	B*52:01	C*12:02	C*15:02	A*02:01	A*24:02	B*40:02	B*52:01	C*12:02	C*15:02	A*02:01	A*24:02	B*40:02	B*52:01	C*12:02	C*15:02	A*01:81	A*24:02	B*40:02	B*52:01	C*12:02	C*15:02	A*02:01	A*24:02	B*40:302	B*52:01	C*12:02	C*15:02
NA18992_SRR716428	A*24:02	A*33:03	B*44:03	B*52:01	C*12:02	C*14:03	A*24:02	A*33:03	B*44:03	B*52:01	C*12:02	C*14:03	A*24:02	A*33:03	B*44:03	B*52:01	C*12:02	C*14:03	A*24:02	A*33:03	B*44:03	B*52:01	C*12:02	C*14:03	A*24:02	A*33:03	B*44:03	B*52:01	C*12:200	C*14:03
NA18994_SRR716431	A*24:02	A*31:01	B*07:02	B*40:02	C*03:04	C*07:02	A*24:02	A*31:01	B*07:02	B*40:02	C*03:04	C*07:02	A*24:02	A*31:01	B*07:02	B*40:02	C*03:04	C*07:02	A*24:02	A*31:01	B*07:02	B*40:02	C*03:04	C*07:27	A*24:02	A*31:01	B*07:06	B*40:06	C*03:04	C*03:344
NA18995_SRR764775	A*24:02	A*33:03	B*15:07	B*44:03	C*03:03	C*14:03	A*24:02	A*33:03	B*15:07	B*44:03	C*03:03	C*14:03	A*24:02	A*33:03	B*15:07	B*44:03	C*03:03	C*14:03	A*24:02	A*33:03	B*15:07	B*44:03	C*03:03	C*14:03	A*24:215	A*33:03	B*15:07	B*44:03	C*03:03	C*14:03
NA18997_SRR702078	A*24:02	A*26:03	B*15:01	B*39:01	C*03:03	C*07:02	A*24:02	A*26:03	B*15:01	B*39:01	C*03:03	C*07:02	A*24:02	A*26:03	B*15:01	B*39:01	C*03:03	C*07:02	A*24:02	A*25:01	B*15:07	B*39:01	C*03:03	C*07:02	A*24:02	A*26:03	B*15:07	B*39:01	C*03:13	C*07:02
NA18998_SRR766013	A*02:06	A*24:02	B*52:01	B*54:01	C*01:02	C*12:02	A*02:06	A*24:02	B*52:01	B*54:01	C*01:02	C*12:02	A*02:06	A*24:02	B*52:01	B*54:01	C*01:02	C*12:02	A*02:06	A*24:02	B*52:01	B*54:01	C*01:02	C*01:21	A*24:02	A*24:215	B*52:43	B*54:01	C*01:106	C*12:16
NA18999_SRR112297	A*24:04	A*33:03	B*40:06	B*46:01	C*01:03	C*08:01	A*24:04	A*33:03	B*40:06	B*46:01	C*01:03	C*08:01	A*24:04	A*33:03	B*40:06	B*46:01	C*01:03	C*08:01	A*24:04	A*31:01	B*15:01	B*40:02	C*01:03	C*08:01	A*24:373	A*33:03	B*40:06	B*46:01	C*01:03	C*08:141Q
NA19000_SRR099528	A*24:02	A*24:02	B*54:01	B*67:01	C*01:02	C*07:02	A*24:02	A*24:02	B*54:01	B*67:01	C*01:02	C*07:02	A*24:02	A*24:02	B*54:01	B*67:01	C*01:02	C*07:02	A*24:02	A*24:02	B*54:01	B*67:01	C*01:02	C*07:02	A*24:02	A*24:02	B*54:18	B*67:01	C*01:67	C*07:02
NA19003_SRR099532	A*02:06	A*11:01	B*39:01	B*39:01	C*07:02	C*07:02	A*02:06	A*11:01	B*39:01	B*39:01	C*07:02	C*07:02	A*02:06	A*11:01	B*39:01	B*39:01	C*07:02	C*07:02	A*02:06	A*11:01	B*39:01	B*39:01	C*07:02	C*07:02	A*02:06	A*11:50Q	B*39:01	B*39:01	C*07:02	C*07:02
NA19005_SRR715906	A*02:01	A*33:03	B*58:01	B*67:01	C*03:02	C*07:02	A*02:01	A*33:03	B*58:01	B*67:01	C*03:02	C*07:02	A*02:01	A*33:03	B*58:01	B*67:01	C*03:02	C*07:02	A*02:01	A*33:03	B*58:01	B*67:01	C*03:02	C*07:02	A*02:01	A*33:03	B*58:01	B*67:01	C*03:02	C*07:548
NA19007_SRR099549	A*02:07	A*26:03	B*35:01	B*46:01	C*01:02	C*03:03	A*02:07	A*26:03	B*35:01	B*46:01	C*01:02	C*03:03	A*02:07	A*26:03	B*35:01	B*46:01	C*01:02	C*03:03	A*02:01	A*26:03	B*35:01	B*46:01	C*01:02	C*03:03	A*02:07	A*26:03	B*35:330	B*46:01	C*01:40	C*03:03
NA19012_SRR112294	A*24:02	A*24:02	B*35:01	B*35:01	C*03:03	C*03:03	A*24:02	A*24:02	B*35:01	B*35:01	C*03:03	C*03:03	A*24:02	A*24:02	B*35:01	B*35:01	C*03:03	C*03:03	A*24:02	A*24:02	B*35:01	B*35:01	C*03:03	C*03:03	A*24:02	A*24:152	B*35:01	B*35:01	C*03:03	C*03:290
NA19092_SRR100012	A*36:01	A*68:02	B*42:01	B*81:01	C*08:04	C*17:01	A*36:01	A*68:02	B*42:01	B*81:01	C*08:04	C*17:01	A*36:01	A*68:02	B*42:01	B*81:01	C*08:04	C*17:01	A*36:01	A*68:02	B*42:01	B*81:02	C*08:04	C*17:01	A*36:01	A*68:02	B*42:02	B*81:01	C*08:04	C*17:01
NA19093_SRR100033	A*23:01	A*30:01	B*35:01	B*53:01	C*04:01	C*08:02	A*23:01	A*30:01	B*35:01	B*53:01	C*04:01	C*08:02	A*23:01	A*30:01	B*35:01	B*53:01	C*04:01	C*08:02	A*23:01	A*30:01	B*35:01	B*53:01	C*04:01	C*08:02	A*30:01	A*30:78N	B*35:330	B*53:01	C*04:239	C*08:02
NA19098_SRR077453	A*02:01	A*36:01	B*51:01	B*53:01	C*06:02	C*16:01	A*01:01	A*02:01	B*51:01	B*53:01	C*06:02	C*16:01	A*01:01	A*02:01	B*51:01	B*53:01	C*06:02	C*16:01	A*02:01	A*36:01	B*51:01	B*53:01	C*06:02	C*16:01	A*01:14	A*02:533	B*51:192	B*53:01	C*06:02	C*16:93
NA19098_SRR077460	A*02:01	A*36:01	B*51:01	B*53:01	C*06:02	C*16:01	A*02:01	A*36:01	B*51:01	B*53:01	C*06:02	C*16:01	A*02:01	A*36:01	B*51:01	B*53:01	C*06:02	C*16:01	A*02:01	A*36:01	B*51:01	B*51:01	C*06:02	C*16:01	A*01:218	A*36:01	B*51:192	B*53:01	C*06:120	C*16:01
NA19099_SRR748771	A*23:01	A*36:01	B*07:02	B*07:02	C*07:02	C*15:05	A*23:01	A*36:01	B*07:02	B*07:02	C*07:02	C*15:05	A*23:01	A*36:01	B*07:02	B*07:02	C*07:02	C*15:05	A*23:01	A*36:01	B*07:02	B*07:02	C*07:02	C*15:05	A*23:01	A*36:01	B*07:02	B*07:02	C*07:02	C*15:104
NA19099_SRR748772	A*23:01	A*36:01	B*07:02	B*07:02	C*07:02	C*15:05	A*23:01	A*36:01	B*07:02	B*07:02	C*07:02	C*15:05	A*23:01	A*36:01	B*07:02	B*07:02	C*07:02	C*15:05	A*23:01	A*36:01	B*07:02	B*07:02	C*07:02	C*15:05	A*23:01	A*36:01	B*07:02	B*07:285N	C*07:02	C*15:104
NA19102_SRR100034	A*03:01	A*30:01	B*18:01	B*42:01	C*02:02	C*17:01	A*03:01	A*30:01	B*18:01	B*42:01	C*02:02	C*17:01	A*03:01	A*30:01	B*18:01	B*42:01	C*02:02	C*17:01	A*30:01	A*34:03	B*18:01	B*42:01	C*02:02	C*17:01	A*03:01	A*30:01	B*42:02	B*42:08	C*02:02	C*17:01
NA19116_SRR100021	A*23:01	A*33:03	B*07:02	B*39:24	C*07:01	C*07:02	A*23:01	A*33:03	B*07:02	B*39:24	C*07:01	C*07:02	A*23:01	A*33:03	B*07:02	B*39:24	C*07:01	C*07:02	A*23:01	A*33:03	B*07:02	B*39:24	C*07:01	C*07:02	A*23:01	A*33:03	B*07:02	B*39:24	C*07:01	C*07:02
NA19119_SRR077471	A*23:01	A*36:01	B*35:01	B*49:01	C*04:01	C*07:01	A*23:01	A*36:01	B*35:01	B*49:01	C*04:01	C*07:01	A*23:01	A*36:01	B*35:01	B*49:01	C*04:01	C*07:01	A*24:02	A*36:01	B*35:01	B*49:01	C*04:01	C*07:01	A*23:17	A*36:01	B*35:01	B*49:38	C*07:01	C*07:89
NA19119_SRR081271	A*23:01	A*36:01	B*35:01	B*49:01	C*04:01	C*07:01	A*23:01	A*36:01	B*35:01	B*49:01	C*04:01	C*07:01	A*23:01	A*36:01	B*35:01	B*49:01	C*04:01	C*07:01	A*24:02	A*36:01	B*35:01	B*49:01	C*04:01	C*07:01	A*01:218	A*23:17	B*35:330	B*49:32	C*04:128	C*07:89
NA19129_ERR034558	A*02:02	A*23:01	B*07:02	B*58:01	C*07:01	C*07:02	A*02:02	A*23:01	B*07:02	B*58:01	C*07:01	C*07:02	A*02:02	A*23:01	B*07:02	B*58:01	C*07:01	C*07:02	A*02:02	A*23:01	B*07:02	B*58:01	C*07:02	C*07:18	A*02:02	A*23:01	B*07:02	B*58:01	C*07:02	C*07:18
NA19130_SRR107026	A*33:03	A*36:01	B*13:02	B*35:01	C*04:01	C*04:01	A*33:03	A*36:01	B*13:02	B*35:01	C*04:01	C*04:01	A*33:03	A*36:01	B*13:02	B*35:01	C*04:01	C*04:01	A*31:01	A*36:01	B*13:02	B*35:01	C*04:01	C*04:01	A*01:14	A*33:03	B*13:02	B*35:330	C*04:01	C*04:239
NA19131_SRR070494	A*66:03	A*68:02	B*42:01	B*53:01	C*04:01	C*17:01	A*66:03	A*68:02	B*42:01	B*53:01	C*04:01	C*17:01	A*66:03	A*68:02	B*42:01	B*53:01	C*04:01	C*17:01	A*34:01	A*68:02	B*42:01	B*53:01	C*04:01	C*17:01	A*66:03	A*68:02	B*08:132	B*53:01	C*17:01	C*17:01
NA19131_SRR070783	A*66:03	A*68:02	B*42:01	B*53:01	C*04:01	C*17:01	A*66:03	A*68:02	B*42:01	B*53:01	C*04:01	C*17:01	A*66:03	A*68:02	B*42:01	B*53:01	C*04:01	C*17:01	A*34:01	A*68:02	B*42:01	B*53:01	C*04:01	C*17:01	A*66:03	A*68:02	B*08:132	B*53:01	C*04:01	C*17:01
NA19137_SRR081226	A*02:01	A*30:01	B*07:02	B*45:01	C*07:02	C*16:01	A*02:01	A*30:01	B*07:02	B*45:01	C*07:02	C*16:01	A*02:01	A*30:01	B*07:02	B*45:01	C*07:02	C*16:01	A*02:01	A*30:01	B*07:36	B*45:01	C*07:02	C*16:01	A*02:01	A*30:01	B*07:261	B*45:01	C*07:02	C*16:01
NA19137_SRR081237	A*02:01	A*30:01	B*07:02	B*45:01	C*07:02	C*16:01	A*02:01	A*30:01	B*07:02	B*45:01	C*07:02	C*16:01	A*02:01	A*30:01	B*07:02	B*45:01	C*07:02	C*16:01	A*02:01	A*30:01	B*07:02	B*45:01	C*07:02	C*16:01	A*02:01	A*30:01	B*07:261	B*45:01	C*07:02	C*16:01
NA19137_SRR792542	A*02:01	A*30:01	B*07:02	B*45:01	C*07:02	C*16:01	A*02:01	A*30:01	B*07:02	B*45:01	C*07:02	C*16:01	A*02:01	A*30:01	B*07:02	B*45:01	C*07:02	C*16:01	A*02:01	A*30:01	B*07:02	B*45:01	C*07:02	C*16:01	A*02:01	A*30:01	B*07:02	B*45:01	C*07:396	C*16:01
NA19137_SRR792560	A*02:01	A*30:01	B*07:02	B*45:01	C*07:02	C*16:01	A*02:01	A*30:01	B*07:02	B*45:01	C*07:02	C*16:01	A*02:01	A*30:01	B*07:02	B*45:01	C*07:02	C*16:01	A*02:01	A*30:01	B*07:02	B*45:01	C*07:02	C*16:01	A*02:01	A*30:01	B*07:02	B*45:01	C*07:396	C*16:01
NA19138_SRR070472	A*02:01	A*23:01	B*07:02	B*58:01	C*07:01	C*07:02	A*02:01	A*23:01	B*07:02	B*58:01	C*07:01	C*07:02	A*02:01	A*23:01	B*07:02	B*58:01	C*07:01	C*07:02	A*02:01	A*23:01	B*07:02	B*58:01	C*07:02	C*07:18	A*02:01	A*23:01	B*07:36	B*58:01	C*07:02	C*07:18
NA19138_SRR070776	A*02:01	A*23:01	B*07:02	B*58:01	C*07:01	C*07:02	A*02:01	A*23:01	B*07:02	B*58:01	C*07:01	C*07:02	A*02:01	A*23:01	B*07:02	B*58:01	C*07:01	C*07:02	A*02:03	A*23:01	B*07:02	B*58:01	C*07:19	C*07:27	A*02:01	A*23:01	B*07:02	B*07:36	C*07:02	C*07:18
NA19141_SRR077433	A*02:11	A*36:01	B*35:01	B*52:01	C*07:01	C*16:01	A*02:11	A*36:01	B*35:01	B*52:01	C*07:01	C*16:01	A*02:11	A*36:01	B*35:01	B*52:01	C*07:01	C*16:01	A*02:01	A*36:01	B*35:01	B*52:01	C*07:01	C*16:01	A*01:218	A*36:01	B*35:01	B*78:09	C*07:18	C*16:73
NA19141_SRR077464	A*02:11	A*36:01	B*35:01	B*52:01	C*07:01	C*16:01	A*02:11	A*36:01	B*35:01	B*52:01	C*07:01	C*16:01	A*02:11	A*36:01	B*35:01	B*52:01	C*07:01	C*16:01	A*02:01	A*36:01	B*35:01	B*52:01	C*07:19	C*16:01	A*01:218	A*02:11	B*35:330	B*51:01	C*07:18	C*16:01
NA19143_SRR077445	A*02:02	A*23:01	B*52:01	B*53:01	C*04:01	C*16:01	A*02:02	A*23:01	B*52:01	B*53:01	C*04:01	C*16:01	A*02:02	A*23:01	B*52:01	B*53:01	C*04:01	C*16:01	A*02:77	A*23:01	B*51:01	B*53:01	C*04:01	C*16:01	A*02:02	A*23:01	B*51:01	B*53:01	C*04:01	C*16:01
NA19143_SRR081272	A*02:02	A*23:01	B*52:01	B*53:01	C*04:01	C*16:01	A*02:02	A*23:01	B*52:01	B*53:01	C*04:01	C*16:01	A*02:02	A*23:01	B*52:01	B*53:01	C*04:01	C*16:01	A*02:02	A*23:01	B*52:01	B*53:01	C*04:01	C*16:01	A*02:02	A*23:01	B*51:01	B*53:01	C*16:01	C*16:93
NA19144_SRR077392	A*32:01	A*33:03	B*53:01	B*58:01	C*03:02	C*04:01	A*32:01	A*33:03	B*53:01	B*58:01	C*03:02	C*04:01	A*32:01	A*33:03	B*53:01	B*58:01	C*03:02	C*04:01	A*01:22N	A*32:01	B*53:01	B*58:01	C*03:02	C*04:01	A*32:01	A*33:03	B*53:01	B*58:01	C*03:02	C*04:01
NA19144_SRR077468	A*32:01	A*33:03	B*53:01	B*58:01	C*03:02	C*04:01	A*32:01	A*33:03	B*53:01	B*58:01	C*03:02	C*04:01	A*32:01	A*33:03	B*35:01	B*58:01	C*03:02	C*04:01	A*32:01	A*33:03	B*58:01	B*58:01	C*03:02	C*04:01	A*32:02	A*33:03	B*35:01	B*58:01	C*03:02	C*04:01
NA19152_SRR071135	A*03:01	A*26:01	B*15:10	B*56:01	C*01:02	C*08:04	A*03:01	A*26:01	B*15:10	B*56:01	C*01:02	C*08:04	A*03:01	A*26:01	B*15:10	B*56:01	C*01:02	C*08:04	A*03:01	A*26:01	B*15:10	B*56:01	C*01:02	C*08:04	A*03:01	A*26:01	B*15:18	B*56:04	C*01:67	C*08:139
NA19152_SRR071167	A*03:01	A*26:01	B*15:10	B*56:01	C*01:02	C*08:04	A*03:01	A*26:01	B*15:10	B*56:01	C*01:02	C*08:04	A*03:01	A*26:01	B*15:10	B*56:01	C*01:02	C*08:04	A*03:12	A*26:01	B*15:10	B*56:01	C*01:02	C*08:04	A*03:01	A*26:01	B*56:01	B*56:04	C*01:106	C*08:139
NA19153_SRR070660	A*33:03	A*36:01	B*18:01	B*53:01	C*04:01	C*05:01	A*33:03	A*36:01	B*18:01	B*53:01	C*04:01	C*05:01	A*33:03	A*36:01	B*18:01	B*53:01	C*04:01	C*05:01	A*31:01	A*36:01	B*18:01	B*53:01	C*04:01	C*05:01	A*01:226	A*33:03	B*18:68	B*53:01	C*04:01	C*05:01
NA19153_SRR070846	A*33:03	A*36:01	B*18:01	B*53:01	C*04:01	C*05:01	A*33:03	A*36:01	B*18:01	B*53:01	C*04:01	C*05:01	A*33:03	A*36:01	B*18:01	B*53:01	C*04:01	C*05:01	A*33:03	A*36:01	B*18:01	B*53:01	C*04:01	C*08:02	A*01:01	A*33:03	B*18:68	B*53:01	C*04:01	C*05:01
NA19159_SRR070478	A*03:01	A*23:01	B*52:01	B*57:02	C*16:01	C*18:01	A*03:01	A*23:01	B*52:01	B*57:02	C*16:01	C*18:01	A*03:01	A*23:01	B*52:01	B*57:02	C*16:01	C*18:01	A*03:01	A*23:01	B*52:01	B*57:02	C*04:03	C*16:01	A*03:01	A*23:01	B*57:05	B*78:09	C*16:02	C*18:02
NA19159_SRR070786	A*03:01	A*23:01	B*52:01	B*57:02	C*16:01	C*18:01	A*03:01	A*23:01	B*52:01	B*57:02	C*16:01	C*18:01	A*03:01	A*23:01	B*52:01	B*57:02	C*16:01	C*18:01	A*03:01	A*23:01	B*51:01	B*57:02	C*16:01	C*18:01	A*03:01	A*23:01	B*57:05	B*78:09	C*16:01	C*18:02
NA19160_SRR077482	A*26:01	A*68:01	B*15:10	B*51:01	C*04:01	C*16:01	A*26:01	A*68:01	B*15:10	B*51:01	C*04:01	C*16:01	A*26:15	A*68:01	B*15:10	B*51:01	C*04:01	C*16:01	A*26:01	A*68:01	B*15:10	B*51:01	C*04:01	C*16:01	A*26:01	A*68:01	B*15:29	B*78:09	C*04:01	C*16:73
NA19160_SRR081250	A*26:01	A*68:01	B*15:10	B*51:01	C*04:01	C*16:01	A*26:01	A*68:01	B*15:10	B*51:01	C*04:01	C*16:01	A*26:01	A*68:03	B*15:10	B*51:01	C*04:01	C*16:01	A*26:01	A*68:01	B*15:10	B*51:01	C*04:01	C*16:01	A*26:01	A*68:01	B*15:29	B*51:01	C*04:01	C*16:01
NA19171_SRR077492	A*02:02	A*23:01	B*52:01	B*53:01	C*04:01	C*16:01	A*02:02	A*23:01	B*52:01	B*53:01	C*04:01	C*16:01	A*02:02	A*23:01	B*52:01	B*53:01	C*04:01	C*16:01	A*02:02	A*23:01	B*51:01	B*52:01	C*04:01	C*16:01	A*02:02	A*23:01	B*35:01	B*52:01	C*04:01	C*16:01
NA19171_SRR077493	A*02:02	A*23:01	B*52:01	B*53:01	C*04:01	C*16:01	A*02:02	A*23:01	B*52:01	B*53:01	C*04:01	C*16:01	A*02:02	A*23:01	B*52:01	B*53:01	C*04:01	C*16:01	A*02:02	A*23:01	B*52:01	B*53:01	C*04:01	C*16:01	A*02:02	A*23:01	B*52:43	B*53:01	C*04:01	C*16:73
NA19172_SRR111962	A*30:02	A*68:01	B*35:01	B*44:03	C*04:01	C*04:01	A*30:02	A*68:01	B*35:01	B*44:03	C*04:01	C*04:01	A*30:02	A*68:01	B*35:01	B*44:03	C*04:01	C*04:01	A*30:02	A*68:01	B*35:01	B*44:03	C*04:01	C*04:01	A*30:02	A*68:139	B*35:05	B*44:03	C*04:01	C*04:239
NA19200_SRR077432	A*23:01	A*30:02	B*07:02	B*52:01	C*07:02	C*16:01	A*23:01	A*30:02	B*07:02	B*52:01	C*07:02	C*16:01	A*23:01	A*30:02	B*07:02	B*52:01	C*07:02	C*16:01	A*23:01	A*30:02	B*07:93	B*52:01	C*07:02	C*16:01	A*23:01	A*30:02	B*07:36	B*78:09	C*07:520	C*16:01
NA19200_SRR078847	A*23:01	A*30:02	B*07:02	B*52:01	C*07:02	C*16:01	A*23:01	A*30:02	B*07:02	B*52:01	C*07:02	C*16:01	A*23:01	A*30:02	B*07:02	B*52:01	C*07:02	C*16:01	A*23:09	A*30:02	B*07:02	B*52:27	C*07:02	C*16:01	A*23:01	A*30:02	B*07:36	B*78:09	C*07:02	C*16:01
NA19201_SRR077439	A*03:01	A*33:03	B*15:16	B*18:01	C*02:02	C*14:02	A*03:01	A*33:03	B*15:16	B*18:01	C*02:02	C*14:02	A*03:01	A*33:03	B*15:16	B*18:01	C*02:02	C*14:02	A*03:01	A*33:03	B*15:16	B*18:01	C*02:02	C*14:02	A*03:01	A*33:03	B*15:16	B*18:68	C*02:02	C*14:02
NA19201_SRR077462	A*03:01	A*33:03	B*15:16	B*18:01	C*02:02	C*14:02	A*03:01	A*33:03	B*15:16	B*18:01	C*02:02	C*14:02	A*03:01	A*33:03	B*15:16	B*18:01	C*02:02	C*14:02	A*03:01	A*31:01	B*15:16	B*18:01	C*02:02	C*14:02	A*03:01	A*33:03	B*15:16	B*18:26	C*02:02	C*14:02
NA19204_SRR077857	A*02:05	A*30:02	B*18:01	B*58:01	C*07:01	C*08:02	A*02:05	A*30:02	B*18:01	B*58:01	C*07:01	C*08:02	A*02:05	A*30:02	B*18:01	B*58:01	C*07:01	C*08:02	A*02:05	A*30:02	B*18:01	B*58:01	C*07:18	C*08:02	A*02:655	A*30:02	B*18:68	B*58:01	C*07:18	C*08:02
NA19204_SRR081263	A*02:05	A*30:02	B*18:01	B*58:01	C*07:01	C*08:02	A*02:05	A*30:02	B*18:01	B*58:01	C*07:01	C*08:02	A*02:05	A*30:02	B*18:01	B*58:01	C*07:01	C*08:02	A*01:81	A*02:05	B*18:01	B*58:01	C*07:18	C*08:02	A*02:05	A*30:02	B*18:68	B*58:01	C*07:18	C*08:02
NA19206_SRR070491	A*01:01	A*02:01	B*42:01	B*53:01	C*04:01	C*17:01	A*01:01	A*02:01	B*42:01	B*53:01	C*04:01	C*17:01	A*01:01	A*02:01	B*42:01	B*53:01	C*04:01	C*17:01	A*01:01	A*02:43N	B*42:01	B*53:01	C*04:01	C*17:01	A*01:01	A*02:656	B*08:132	B*42:08	C*04:245	C*17:03
NA19206_SRR070781	A*01:01	A*02:01	B*42:01	B*53:01	C*04:01	C*17:01	A*01:01	A*02:01	B*42:01	B*53:01	C*04:01	C*17:01	A*01:01	A*02:01	B*42:01	B*53:01	C*04:01	C*17:01	A*01:01	A*02:01	B*42:08	B*51:02	C*04:01	C*17:01	A*01:01	A*01:14	B*42:08	B*53:01	C*04:01	C*17:01
NA19207_SRR081254	A*30:02	A*68:02	B*08:01	B*15:10	C*03:02	C*07:01	A*30:02	A*68:02	B*08:01	B*15:10	C*03:02	C*07:01	A*30:02	A*68:02	B*08:01	B*15:10	C*03:02	C*07:01	A*30:02	A*68:02	B*08:01	B*15:10	C*03:02	C*07:01	A*30:02	A*68:02	B*15:03	B*15:18	C*03:315	C*07:01
NA19207_SRR081256	A*30:02	A*68:02	B*08:01	B*15:10	C*03:02	C*07:01	A*30:02	A*68:02	B*08:01	B*15:10	C*03:02	C*07:01	A*30:02	A*68:02	B*08:01	B*15:10	C*03:02	C*07:01	A*30:02	A*68:02	B*08:01	B*15:10	C*03:02	C*07:214	A*30:02	A*68:02	B*08:177	B*15:29	C*03:02	C*07:01
NA19209_SRR077489	A*03:01	A*30:01	B*15:10	B*52:01	C*08:04	C*16:01	A*03:01	A*30:01	B*15:10	B*52:01	C*08:04	C*16:01	A*03:01	A*30:01	B*15:10	B*52:01	C*08:04	C*16:01	A*30:01	A*34:08	B*15:10	B*52:01	C*08:04	C*16:01	A*03:01	A*30:01	B*15:09	B*52:01	C*08:139	C*16:01
NA19209_SRR077859	A*03:01	A*30:01	B*15:10	B*52:01	C*08:04	C*16:01	A*03:01	A*30:01	B*15:10	B*52:01	C*08:04	C*16:01	A*03:01	A*30:01	B*15:10	B*52:01	C*08:04	C*16:01	A*30:01	A*34:08	B*15:10	B*52:01	C*08:04	C*16:01	A*03:01	A*30:01	B*15:220	B*51:192	C*08:62	C*16:01
NA19210_SRR078845	A*03:01	A*33:01	B*15:10	B*58:01	C*03:02	C*08:04	A*03:01	A*33:01	B*15:10	B*58:01	C*03:02	C*08:04	A*03:01	A*33:01	B*15:10	B*58:01	C*03:02	C*08:04	A*03:01	A*33:01	B*15:10	B*58:01	C*03:02	C*08:04	A*03:01	A*33:01	B*15:03	B*58:01	C*03:338	C*08:139
NA19210_SRR081222	A*03:01	A*33:01	B*15:10	B*58:01	C*03:02	C*08:04	A*03:01	A*33:01	B*15:10	B*58:01	C*03:02	C*08:04	A*03:01	A*33:01	B*15:10	B*58:01	C*03:02	C*08:04	A*03:01	A*33:01	B*15:10	B*58:01	C*03:02	C*08:04	A*03:01	A*33:01	B*35:01	B*58:01	C*03:338	C*08:139
NA19222_SRR748214	A*30:01	A*33:03	B*42:02	B*45:01	C*16:01	C*17:01	A*30:01	A*33:03	B*42:02	B*45:01	C*16:01	C*17:01	A*30:01	A*33:03	B*42:01	B*45:01	C*16:01	C*17:01	A*30:01	A*31:01	B*42:02	B*45:01	C*16:01	C*17:01	A*30:01	A*33:03	B*42:02	B*45:01	C*16:73	C*17:01
NA19223_SRR071186	A*30:01	A*33:03	B*41:04	B*42:01	C*17:01	C*17:01	A*30:01	A*33:03	B*41:04	B*42:01	C*17:01	C*17:01	A*30:01	A*33:03	B*41:01	B*42:01	C*17:01	C*17:01	A*30:01	A*33:03	B*42:01	B*42:01	C*17:01	C*17:01	A*30:01	A*33:03	B*41:03	B*42:02	C*17:01	C*17:03
NA19223_SRR071193	A*30:01	A*33:03	B*41:04	B*42:01	C*17:01	C*17:01	A*30:01	A*33:03	B*41:04	B*42:01	C*17:01	C*17:01	A*30:01	A*33:03	B*41:02	B*42:01	C*17:01	C*17:01	A*30:01	A*31:01	B*42:01	B*42:01	C*17:01	C*17:01	A*30:01	A*33:03	B*41:03	B*42:08	C*17:01	C*17:03
NA19238_SRR071173	A*30:01	A*36:01	B*53:01	B*57:03	C*04:01	C*18:01	A*30:01	A*36:01	B*53:01	B*57:03	C*04:01	C*18:01	A*30:01	A*36:01	B*53:01	B*57:03	C*04:01	C*18:01	A*30:01	A*34:07	B*53:01	B*57:01	C*04:01	C*18:01	A*01:14	A*30:01	B*53:01	B*57:82	C*04:01	C*18:02
NA19238_SRR071195	A*30:01	A*36:01	B*53:01	B*57:03	C*04:01	C*18:01	A*30:01	A*36:01	B*53:01	B*57:03	C*04:01	C*18:01	A*30:01	A*36:01	B*53:01	B*57:03	C*04:01	C*18:01	A*30:01	A*34:01	B*53:01	B*57:01	C*04:01	C*18:01	A*01:14	A*30:01	B*53:01	B*57:82	C*04:01	C*18:02
NA19238_SRR792121	A*30:01	A*36:01	B*53:01	B*57:03	C*04:01	C*18:01	A*30:01	A*36:01	B*53:01	B*57:03	C*04:01	C*18:01	A*30:01	A*36:01	B*53:01	B*57:03	C*04:01	C*18:01	A*30:01	A*34:08	B*53:01	B*57:03	C*04:01	C*18:01	A*01:11N	A*30:01	B*53:01	B*57:82	C*04:01	C*18:02
NA19238_SRR792165	A*30:01	A*36:01	B*53:01	B*57:03	C*04:01	C*18:01	A*30:01	A*36:01	B*53:01	B*57:03	C*04:01	C*18:01	A*30:01	A*36:01	B*53:01	B*57:03	C*04:01	C*18:01	A*30:01	A*34:03	B*53:01	B*57:03	C*04:01	C*18:01	A*01:11N	A*30:01	B*53:01	B*57:82	C*04:01	C*18:02
NA19239_SRR792097	A*02:01	A*68:02	B*35:01	B*52:01	C*04:01	C*16:01	A*02:01	A*68:02	B*35:01	B*52:01	C*04:01	C*16:01	A*02:01	A*68:02	B*35:01	B*52:01	C*04:01	C*16:01	A*02:01	A*34:01	B*35:01	B*52:01	C*04:01	C*16:01	A*02:01	A*68:02	B*35:01	B*35:05	C*04:01	C*16:01
NA19239_SRR792159	A*02:01	A*68:02	B*35:01	B*52:01	C*04:01	C*16:01	A*02:01	A*68:02	B*35:01	B*52:01	C*04:01	C*16:01	A*02:01	A*68:02	B*35:01	B*52:01	C*04:01	C*16:01	A*02:01	A*34:01	B*35:01	B*52:01	C*04:01	C*16:01	A*02:01	A*68:02	B*35:01	B*35:05	C*04:01	C*16:01
NA19240_SRR792091	A*30:01	A*68:02	B*35:01	B*57:03	C*04:01	C*18:01	A*30:01	A*68:02	B*35:01	B*57:03	C*04:01	C*18:01	A*30:01	A*68:02	B*35:01	B*57:03	C*04:01	C*18:01	A*30:01	A*68:02	B*35:01	B*57:01	C*04:01	C*18:01	A*30:01	A*68:02	B*35:05	B*57:82	C*04:01	C*18:02
NA19240_SRR792767	A*30:01	A*68:02	B*35:01	B*57:03	C*04:01	C*18:01	A*30:01	A*68:02	B*35:01	B*57:03	C*04:01	C*18:01	A*30:01	A*68:02	B*35:01	B*57:03	C*04:01	C*18:01	A*30:01	A*68:02	B*35:01	B*57:03	C*04:01	C*18:01	A*30:01	A*68:02	B*35:01	B*57:82	C*04:01	C*18:02

## Sheet: Table S2
# Table S2: The validated HLA genotypes and the results of ALPHLARD, OptiType, PHLAT, and HLA-VBSeq from 253 HAPMAP WES data (downsampling ratio = 1/2).
Sample ID	Validated HLA genotype						ALPHLARD						OptiType						PHLAT						HLA-VBSeq
NA06985_SRR709972	A*02:01	A*03:01	B*07:02	B*57:01	C*06:02	C*07:02	A*02:01	A*03:01	B*07:02	B*57:01	C*06:02	C*07:02	A*02:01	A*03:01	B*07:02	B*57:01	C*06:02	C*07:02	A*02:01	A*03:26	B*07:02	B*57:01	C*06:02	C*07:02	A*02:01	A*03:01	B*07:02	B*57:79N	C*06:02	C*07:02
NA06994_SRR070528	A*02:01	A*32:01	B*08:01	B*40:02	C*02:02	C*07:01	A*02:01	A*32:01	B*08:01	B*40:02	C*02:02	C*07:01	A*02:01	A*32:01	B*08:01	B*27:07	C*02:02	C*07:01	A*01:22N	A*02:65	B*08:20	B*40:02	C*02:02	C*07:01	A*02:533	A*32:01	B*08:169	B*08:177	C*02:02	C*07:01
NA06994_SRR070819	A*02:01	A*32:01	B*08:01	B*40:02	C*02:02	C*07:01	A*02:01	A*32:01	B*08:01	B*40:02	C*02:02	C*07:01	A*02:35	A*32:01	B*08:01	B*40:02	C*02:02	C*07:01	A*02:01	A*32:01	B*08:01	B*40:02	C*02:02	C*07:01	A*32:02	A*32:101Q	B*08:168	B*08:177	C*02:02	C*07:531
NA07000_SRR766039	A*02:01	A*68:01	B*40:01	B*44:02	C*03:04	C*07:04	A*02:01	A*68:01	B*40:01	B*44:02	C*03:04	C*07:04	A*02:01	A*68:01	B*40:01	B*44:02	C*03:04	C*07:04	A*02:89	A*68:01	B*40:01	B*44:02	C*03:04	C*07:04	A*02:01	A*68:11N	B*40:01	B*44:02	C*03:04	C*07:04
NA07048_SRR099452	A*02:01	A*02:01	B*07:02	B*44:02	C*05:01	C*07:02	A*02:01	A*02:01	B*07:02	B*44:02	C*05:01	C*07:02	A*02:01	A*02:01	B*07:02	B*44:02	C*05:01	C*07:02	A*01	A*02:01	B*07:02	B*44:02	C*05:01	C*07:02	A*02:01	A*02:01	B*07:02	B*44:49	C*05:01	C*07:02
NA07056_SRR764718	A*01:01	A*02:01	B*08:01	B*57:01	C*06:02	C*07:01	A*01:01	A*02:01	B*08:01	B*57:01	C*06:02	C*07:01	A*01:01	A*02:01	B*08:01	B*57:01	C*06:02	C*07:01	A*01:01	A*02:06	B*08:01	B*57:01	C*06:02	C*07:01	A*01:01	A*02:01	B*08:33	B*57:79N	C*06:120	C*07:205
NA07357_SRR764689	A*01:01	A*24:02	B*08:01	B*39:06	C*07:01	C*07:02	A*01:01	A*24:02	B*08:01	B*39:06	C*07:01	C*07:02	A*01:01	A*24:02	B*08:01	B*39:06	C*07:01	C*07:02	A*01:22N	A*24:02	B*08:01	B*39:01	C*07:01	C*07:02	A*01:01	A*24:02	B*08:01	B*39:06	C*07:01	C*07:548
NA07357_SRR764690	A*01:01	A*24:02	B*08:01	B*39:06	C*07:01	C*07:02	A*01:01	A*24:02	B*08:01	B*39:06	C*07:01	C*07:02	A*01:01	A*24:02	B*08:01	B*39:06	C*07:01	C*07:02	A*01	A*24:02	B*08:08N	B*39:06	C*07:02	C*07:02	A*01:01	A*24:152	B*08:01	B*39:06	C*07:01	C*07:02
NA10847_SRR070531	A*03:01	A*25:01	B*08:01	B*18:01	C*07:01	C*12:03	A*03:01	A*25:01	B*08:01	B*18:01	C*07:01	C*12:03	A*03:01	A*25:01	B*08:01	B*18:01	C*07:01	C*12:03	A*03:01	A*25:01	B*08:01	B*18:02	C*07:01	C*12:03	A*03:01	A*03:11N	B*08:177	B*18:01	C*07:01	C*12:197
NA10847_SRR070823	A*03:01	A*25:01	B*08:01	B*18:01	C*07:01	C*12:03	A*03:01	A*25:01	B*08:01	B*18:01	C*07:01	C*12:03	A*03:01	A*25:01	B*08:01	B*18:01	C*07:01	C*12:03	A*03:01	A*25:01	B*08:01	B*18:26	C*07:103	C*12:03	A*03:02	A*25:01	B*08:177	B*18:72	C*07:01	C*12:03
NA10851_SRR766044	A*01:01	A*24:02	B*08:01	B*40:01	C*03:04	C*07:01	A*01:01	A*24:02	B*08:01	B*40:01	C*03:04	C*07:01	A*01:01	A*24:02	B*08:01	B*40:01	C*03:04	C*07:01	A*01:01	A*24:02	B*08:01	B*40:01	C*03:04	C*07:01	A*01:01	A*24:280	B*08:128	B*40:01	C*07:01	C*07:01
NA11829_SRR710128	A*02:01	A*02:01	B*15:01	B*44:02	C*03:04	C*05:01	A*02:01	A*02:01	B*15:01	B*44:02	C*03:04	C*05:01	A*02:01	A*02:01	B*15:01	B*44:02	C*03:04	C*05:01	A*01:81	A*02:01	B*15:01	B*44:02	C*03:04	C*05:01	A*02:01	A*02:01	B*15:07	B*44:49	C*03:04	C*05:01
NA11830_SRR766026	A*02:01	A*02:01	B*14:01	B*14:02	C*08:02	C*08:02	A*02:01	A*02:01	B*14:01	B*14:02	C*08:02	C*08:02	A*02:01	A*02:01	B*14:01	B*14:01	C*08:02	C*08:04	A*01:81	A*02:01	B*14:02	B*14:02	C*08:02	C*08:02	A*02:01	A*02:01	B*14:01	B*14:02	C*08:02	C*08:62
NA11831_SRR709975	A*01:01	A*03:01	B*07:02	B*08:01	C*07:01	C*07:02	A*01:01	A*03:01	B*07:02	B*08:01	C*07:01	C*07:02	A*01:01	A*03:01	B*07:02	B*08:01	C*07:01	C*07:02	A*01:22N	A*03:01	B*07:68	B*08:01	C*07:01	C*07:02	A*01:01	A*03:01	B*07:252	B*08:01	C*07:01	C*07:519
NA11832_SRR766003	A*02:01	A*32:01	B*27:05	B*40:02	C*02:02	C*07:04	A*02:01	A*32:01	B*27:05	B*40:02	C*02:02	C*07:04	A*02:01	A*32:01	B*27:05	B*40:02	C*02:02	C*07:04	A*02:01	A*32:01	B*27:05	B*40:02	C*02:02	C*07:04	A*02:01	A*02:602	B*27:07	B*27:146	C*02:02	C*07:04
NA11840_SRR070532	A*02:01	A*02:01	B*27:05	B*57:01	C*02:02	C*06:02	A*02:01	A*02:01	B*27:05	B*57:01	C*02:02	C*06:02	A*02:01	A*02:01	B*27:05	B*57:01	C*02:02	C*06:02	A*01:81	A*02:01	B*27:05	B*57:01	C*02:02	C*06:24	A*02:01	A*02:01	B*27:05	B*57:82	C*02:02	C*06:02
NA11840_SRR070809	A*02:01	A*02:01	B*27:05	B*57:01	C*02:02	C*06:02	A*02:01	A*02:01	B*27:05	B*57:01	C*02:02	C*06:02	A*02:01	A*02:35	B*27:05	B*57:01	C*02:02	C*06:02	A*01:81	A*02:06	B*27:05	B*57:01	C*02:02	C*06:02	A*02:01	A*02:656	B*27:05	B*57:82	C*02:02	C*06:153
NA11881_SRR766021	A*03:01	A*26:01	B*07:02	B*07:02	C*07:02	C*07:02	A*03:01	A*26:01	B*07:02	B*07:02	C*07:02	C*07:02	A*03:01	A*26:01	B*07:02	B*07:02	C*07:02	C*07:02	A*03:01	A*26:01	B*07:02	B*07:02	C*07:02	C*07:02	A*03:01	A*03:01	B*07:02	B*07:02	C*07:02	C*07:02
NA11992_SRR701474	A*01:01	A*02:01	B*08:01	B*35:01	C*04:01	C*07:01	A*01:01	A*02:01	B*08:01	B*35:01	C*04:01	C*07:01	A*01:01	A*02:01	B*08:01	B*35:01	C*04:01	C*07:01	A*01:81	A*02:01	B*08:01	B*35:01	C*04:01	C*07:01	A*01:01	A*01:02	B*35:01	B*35:263	C*04:01	C*07:01
NA11994_SRR701475	A*01:01	A*11:01	B*07:02	B*51:01	C*07:02	C*15:02	A*01:01	A*11:50Q	B*07:02	B*51:01	C*07:02	C*15:02	A*01:01	A*11:01	B*07:02	B*51:01	C*07:02	C*15:02	A*01:01	A*11:50Q	B*07:02	B*51:01	C*07:02	C*15:13	A*01:01	A*11:74	B*07:02	B*07:02	C*07:519	C*15:103
NA11995_SRR766010	A*01:01	A*01:01	B*08:01	B*57:01	C*06:02	C*07:01	A*01:01	A*01:01	B*08:01	B*57:01	C*06:02	C*07:01	A*01:01	A*01:01	B*08:01	B*57:01	C*06:02	C*07:01	A*01	A*01:81	B*08:01	B*57:01	C*06:02	C*07:01	A*01:01	A*01:01	B*08:01	B*57:79N	C*06:02	C*07:01
NA12003_SRR766061	A*02:01	A*02:01	B*08:01	B*13:02	C*06:02	C*07:01	A*02:01	A*02:01	B*08:01	B*13:02	C*06:02	C*07:01	A*02:01	A*02:01	B*08:01	B*13:02	C*06:02	C*07:01	A*01:81	A*02:01	B*08:01	B*13:02	C*06:02	C*07:01	A*02:01	A*02:01	B*08:01	B*13:02	C*06:120	C*07:01
NA12004_SRR766059	A*02:01	A*24:02	B*07:02	B*07:02	C*07:02	C*07:02	A*02:01	A*24:02	B*07:02	B*07:02	C*07:02	C*07:02	A*02:01	A*24:02	B*07:02	B*07:02	C*07:02	C*07:02	A*02:01	A*24:02	B*07:02	B*07:02	C*07:02	C*07:02	A*24:02	A*24:03	B*07:02	B*07:02	C*07:02	C*07:226
NA12005_SRR718067	A*02:01	A*29:02	B*07:02	B*27:05	C*01:02	C*07:02	A*02:01	A*29:02	B*07:02	B*27:05	C*01:02	C*07:02	A*02:01	A*29:02	B*07:02	B*27:05	C*01:02	C*07:02	A*01:22N	A*29:02	B*07:02	B*27:05	C*01:02	C*07:02	A*29:02	A*29:95	B*07:07	B*27:32	C*01:67	C*07:02
NA12006_SRR716422	A*11:01	A*25:01	B*15:01	B*18:01	C*03:03	C*12:03	A*11:01	A*25:01	B*15:01	B*18:01	C*03:03	C*12:03	A*11:01	A*25:01	B*15:27	B*18:01	C*03:03	C*12:03	A*11:01	A*25:01	B*15:27	B*18:01	C*03:03	C*12:03	A*11:01	A*25:01	B*15:315	B*18:01	C*03:288	C*12:03
NA12043_SRR716423	A*02:06	A*26:01	B*35:01	B*38:01	C*04:01	C*12:03	A*02:06	A*26:01	B*35:01	B*38:01	C*04:01	C*12:03	A*02:06	A*26:01	B*35:01	B*38:01	C*04:01	C*12:03	A*02:01	A*26:01	B*35:01	B*38:01	C*04:01	C*12:03	A*02:06	A*26:01	B*35:330	B*38:01	C*04:01	C*12:03
NA12043_SRR716424	A*02:06	A*26:01	B*35:01	B*38:01	C*04:01	C*12:03	A*02:06	A*26:01	B*35:01	B*38:01	C*04:01	C*12:03	A*02:06	A*26:01	B*35:01	B*38:01	C*04:01	C*12:03	A*02:01	A*26:01	B*35:01	B*38:01	C*04:01	C*12:03	A*02:06	A*26:01	B*35:01	B*38:01	C*04:01	C*12:03
NA12044_SRR766060	A*01:01	A*02:01	B*07:02	B*07:02	C*07:02	C*07:02	A*01:01	A*02:01	B*07:02	B*07:02	C*07:02	C*07:02	A*01:01	A*02:01	B*07:02	B*07:02	C*07:02	C*07:02	A*01	A*02:01	B*07:02	B*07:02	C*07:02	C*07:02	A*01:01	A*01:01	B*07:02	B*07:02	C*07:02	C*07:67
NA12144_SRR766058	A*02:01	A*03:01	B*35:01	B*44:02	C*04:01	C*07:04	A*02:01	A*03:01	B*35:01	B*44:02	C*04:01	C*07:04	A*02:01	A*03:01	B*35:01	B*44:02	C*04:01	C*07:04	A*02:01	A*03:01	B*35:01	B*44:02	C*04:01	C*07:04	A*02:01	A*03:01	B*35:01	B*44:02	C*04:01	C*07:04
NA12154_SRR702067	A*01:01	A*31:01	B*08:01	B*40:01	C*03:04	C*07:01	A*01:01	A*31:01	B*08:01	B*40:01	C*03:04	C*07:01	A*01:01	A*31:01	B*08:01	B*40:01	C*03:04	C*07:01	A*01:01	A*31:01	B*08:01	B*40:01	C*03:04	C*07:01	A*01:01	A*31:118	B*08:01	B*40:01	C*03:04	C*07:01
NA12155_SRR702068	A*01:01	A*02:01	B*08:01	B*44:02	C*05:01	C*07:01	A*01:01	A*02:01	B*08:01	B*44:02	C*05:01	C*07:01	A*01:01	A*02:01	B*08:01	B*44:02	C*05:01	C*07:01	A*01:81	A*02:01	B*08:01	B*44:02	C*05:01	C*07:01	A*01:01	A*01:01	B*08:33	B*44:49	C*05:01	C*07:01
NA12156_SRR764691	A*01:01	A*11:01	B*50:01	B*51:01	C*06:06	C*15:02	A*01:01	A*11:01	B*50:01	B*51:01	C*06:06	C*15:02	A*01:01	A*11:01	B*50:01	B*51:01	C*06:06	C*15:02	A*01:22N	A*11:01	B*50:01	B*51:01	C*06:02	C*15:05	A*01:01	A*11:01	B*50:01	B*51:190	C*06:120	C*15:04
NA12234_SRR716435	A*11:01	A*32:01	B*40:02	B*44:03	C*15:02	C*16:01	A*11:32	A*32:01	B*40:02	B*50:02	C*15:02	C*16:01	A*11:01	A*32:01	B*40:02	B*40:02	C*15:02	C*16:01	A*11:50Q	A*32:01	B*40:02	B*44:03	C*15:02	C*16:01	A*11:01	A*11:50Q	B*40:06	B*44:49	C*15:02	C*16:01
NA12249_SRR070525	A*02:01	A*25:01	B*40:01	B*44:02	C*03:04	C*05:01	A*02:01	A*25:01	B*40:01	B*44:02	C*03:04	C*05:01	A*02:01	A*25:01	B*40:01	B*44:02	C*03:03	C*05:01	A*01:81	A*25:01	B*40:01	B*44:02	C*03:04	C*05:01	A*02:269	A*25:01	B*40:147	B*44:09	C*03:04	C*05:01
NA12249_SRR070798	A*02:01	A*25:01	B*40:01	B*44:02	C*03:04	C*05:01	A*02:01	A*25:01	B*40:01	B*44:02	C*03:04	C*05:01	A*02:01	A*25:01	B*40:01	B*44:02	C*03:04	C*05:01	A*01:81	A*02:32N	B*40:30	B*44:02	C*03:04	C*05:01	A*02:650	A*25:01	B*40:147	B*44:06	C*03:313	C*05:144
NA12716_SRR081269	A*02:01	A*02:01	B*44:02	B*49:01	C*05:01	C*07:01	A*02:01	A*02:01	B*44:02	B*49:01	C*05:01	C*07:01	A*02:01	A*02:01	B*44:02	B*49:01	C*05:01	C*07:01	A*01:81	A*02:01	B*44:02	B*45:01	C*05:01	C*07:30	A*02:01	A*02:659	B*44:06	B*49:32	C*05:01	C*07:01
NA12716_SRR081274	A*02:01	A*02:01	B*44:02	B*49:01	C*05:01	C*07:01	A*02:01	A*02:01	B*44:02	B*49:01	C*05:01	C*07:01	A*02:01	A*02:01	B*44:02	B*49:01	C*05:01	C*07:01	A*01:81	A*02:01	B*44:02	B*49:01	C*05:01	C*07:01	A*02:01	A*02:01	B*44:49	B*49:38	C*05:01	C*07:01
NA12717_SRR071172	A*01:01	A*02:01	B*07:02	B*08:01	C*07:01	C*07:02	A*01:01	A*02:01	B*07:02	B*08:01	C*07:01	C*07:02	A*01:01	A*02:01	B*07:02	B*08:01	C*07:01	C*07:02	A*01:81	A*02:01	B*08:79	B*42:01	C*07:01	C*07:02	A*01:01	A*02:01	B*07:261	B*08:01	C*07:01	C*07:02
NA12717_SRR071177	A*01:01	A*02:01	B*07:02	B*08:01	C*07:01	C*07:02	A*01:01	A*02:197	B*07:02	B*08:01	C*07:01	C*07:02	A*01:01	A*02:01	B*07:02	B*08:01	C*07:19	C*07:27	A*01:01	A*02:01	B*07:02	B*08:20	C*07:01	C*07:02	A*01:11N	A*02:01	B*07:02	B*08:177	C*07:01	C*07:02
NA12750_SRR077449	A*02:01	A*31:01	B*07:02	B*15:01	C*03:03	C*07:02	A*02:01	A*31:01	B*07:02	B*15:01	C*03:04	C*07:02	A*02:01	A*31:01	B*07:02	B*15:01	C*03:02	C*07:02	A*31:01	A*68:02	B*07:89	B*15:58	C*03:02	C*07:185	A*02:26	A*31:36	B*07:261	B*15:27	C*03:04	C*03:289
NA12750_SRR081238	A*02:01	A*31:01	B*07:02	B*15:01	C*03:03	C*07:02	A*02:01	A*31:01	B*07:02	B*15:01	C*03:04	C*07:02	A*02:01	A*31:01	B*07:02	B*15:01	C*03:03	C*07:02	A*02:01	A*31:01	B*07:07	B*15:01	C*03:04	C*07:02	A*31:01	A*33:03	B*07:261	B*15:01	C*03:339	C*07:524
NA12750_SRR794547	A*02:01	A*31:01	B*07:02	B*15:01	C*03:03	C*07:02	A*02:01	A*31:01	B*07:02	B*15:01	C*03:03	C*07:02	A*02:01	A*31:01	B*07:02	B*15:01	C*03:03	C*07:02	A*02:68	A*31:01	B*07:02	B*15:07	C*03:03	C*07:02	A*02:01	A*31:01	B*07:261	B*15:07	C*03:03	C*07:511
NA12750_SRR794550	A*02:01	A*31:01	B*07:02	B*15:01	C*03:03	C*07:02	A*02:01	A*31:01	B*07:02	B*15:01	C*03:03	C*07:02	A*02:01	A*31:01	B*07:02	B*15:01	C*03:03	C*07:02	A*02:01	A*31:01	B*07:95	B*15:01	C*03:03	C*07:02	A*02:01	A*31:01	B*07:02	B*15:01	C*03:03	C*07:02
NA12751_SRR071136	A*01:01	A*02:01	B*07:02	B*08:01	C*07:01	C*07:02	A*01:01	A*02:01	B*07:02	B*08:01	C*07:01	C*07:02	A*01:01	A*02:01	B*07:02	B*08:01	C*07:01	C*07:02	A*01:01	A*02:01	B*07:02	B*08:01	C*07:02	C*07:02	A*01:01	A*02:533	B*07:36	B*08:177	C*07:01	C*07:02
NA12751_SRR071139	A*01:01	A*02:01	B*07:02	B*08:01	C*07:01	C*07:02	A*01:01	A*02:01	B*07:02	B*08:01	C*07:01	C*07:02	A*01:01	A*02:01	B*07:02	B*08:01	C*07:01	C*07:27	A*01:22N	A*02:01	B*07:02	B*08:01	C*07:01	C*07:02	A*01:14	A*02:48	B*07:02	B*08:01	C*07:01	C*07:314
NA12760_SRR081223	A*23:01	A*24:02	B*44:03	B*51:01	C*04:01	C*14:02	A*23:01	A*24:02	B*44:03	B*51:01	C*04:01	C*14:02	A*23:01	A*24:02	B*44:03	B*51:01	C*04:01	C*14:02	A*23:01	A*24:02	B*44:03	B*51:07	C*04:01	C*14:02	A*23:01	A*24:61	B*44:03	B*51:09	C*04:09N	C*14:69
NA12760_SRR081251	A*23:01	A*24:02	B*44:03	B*51:01	C*04:01	C*14:02	A*23:01	A*24:02	B*44:03	B*51:01	C*04:01	C*14:02	A*23:01	A*24:02	B*44:03	B*51:01	C*04:01	C*14:02	A*23:01	A*24:02	B*44:03	B*51:01	C*04:01	C*14:02	A*23:01	A*24:152	B*44:03	B*78:09	C*04:09N	C*14:78
NA12761_SRR077753	A*01:01	A*24:02	B*07:02	B*08:01	C*07:01	C*07:02	A*01:01	A*24:02	B*07:02	B*08:01	C*07:01	C*07:02	A*01:01	A*24:02	B*07:02	B*08:01	C*07:01	C*07:02	A*01:01	A*24:02	B*07:02	B*42:01	C*07:01	C*07:01	A*01:01	A*24:252N	B*07:261	B*08:132	C*07:01	C*07:02
NA12761_SRR081267	A*01:01	A*24:02	B*07:02	B*08:01	C*07:01	C*07:02	A*01:01	A*24:02	B*07:02	B*08:01	C*07:01	C*07:02	A*01:01	A*24:02	B*07:02	B*08:01	C*07:01	C*07:02	A*01	A*24:02	B*07:02	B*08:01	C*07:02	C*07:02	A*01:01	A*24:03	B*07:36	B*08:177	C*07:01	C*07:02
NA12762_SRR718076	A*02:01	A*02:01	B*44:02	B*51:01	C*05:01	C*14:02	A*02:01	A*02:01	B*44:02	B*51:01	C*05:01	C*14:02	A*02:01	A*02:01	B*44:02	B*51:01	C*05:01	C*14:02	A*01:81	A*02:01	B*44:02	B*51:01	C*05:01	C*14:02	A*02:01	A*02:01	B*44:02	B*51:01	C*05:01	C*05:01
NA12763_SRR077752	A*01:01	A*03:01	B*07:02	B*08:01	C*07:01	C*07:02	A*01:01	A*03:01	B*07:02	B*08:01	C*07:01	C*07:02	A*01:01	A*03:01	B*07:02	B*08:01	C*07:02	C*07:19	A*01:22N	A*03:01	B*07:02	B*08:01	C*07:01	C*07:01	A*01:01	A*03:01	B*07:02	B*08:177	C*07:01	C*07:02
NA12763_SRR081230	A*01:01	A*03:01	B*07:02	B*08:01	C*07:01	C*07:02	A*01:01	A*03:01	B*07:02	B*08:01	C*07:01	C*07:02	A*01:01	A*03:01	B*07:02	B*08:01	C*07:01	C*07:19	A*01:01	A*03:25	B*40:10	B*42:01	C*07:01	C*07:01	A*01:218	A*03:01	B*07:02	B*08:155	C*07:02	C*07:56
NA12812_SRR715913	A*02:01	A*02:01	B*44:02	B*44:02	C*05:01	C*05:01	A*02:01	A*02:01	B*44:02	B*44:02	C*05:01	C*05:01	A*02:01	A*02:01	B*44:02	B*44:02	C*05:01	C*05:01	A*01:81	A*02:01	B*44:02	B*44:02	C*05:01	C*05:01	A*02:01	A*02:06	B*44:02	B*44:49	C*05:01	C*05:01
NA12813_SRR718077	A*24:02	A*29:02	B*44:03	B*57:01	C*06:02	C*16:01	A*24:02	A*29:02	B*44:03	B*57:01	C*06:02	C*16:01	A*24:02	A*29:02	B*44:03	B*57:01	C*06:02	C*16:01	A*24:02	A*29:02	B*44:03	B*57:01	C*06:02	C*16:01	A*24:02	A*29:95	B*44:49	B*57:83	C*06:120	C*16:01
NA12813_SRR718078	A*24:02	A*29:02	B*44:03	B*57:01	C*06:02	C*16:01	A*24:02	A*29:02	B*44:03	B*57:01	C*06:02	C*16:01	A*24:02	A*29:02	B*44:03	B*57:01	C*06:02	C*16:01	A*24:02	A*29:02	B*44:03	B*57:01	C*06:02	C*16:04	A*24:02	A*29:02	B*44:03	B*57:06	C*06:120	C*16:85
NA12814_SRR715914	A*02:01	A*03:01	B*07:02	B*07:02	C*07:02	C*07:02	A*02:01	A*03:01	B*07:02	B*07:02	C*07:02	C*07:02	A*02:01	A*03:01	B*07:02	B*07:02	C*07:02	C*07:02	A*02:01	A*03:01	B*07:02	B*07:02	C*07:02	C*07:02	A*02:06	A*03:01	B*07:02	B*07:252	C*07:02	C*07:02
NA12815_SRR716646	A*01:01	A*24:02	B*08:01	B*55:01	C*07:01	C*07:02	A*01:01	A*24:02	B*08:01	B*55:01	C*07:01	C*07:02	A*01:01	A*24:02	B*08:01	B*55:01	C*07:01	C*07:02	A*01:01	A*24:02	B*08:01	B*55:01	C*07:01	C*07:02	A*01:01	A*24:02	B*08:33	B*55:01	C*07:01	C*07:02
NA12872_SRR716647	A*01:01	A*03:01	B*08:01	B*14:02	C*07:01	C*08:02	A*01:01	A*03:01	B*08:01	B*14:02	C*07:01	C*08:02	A*01:01	A*03:01	B*08:01	B*14:02	C*07:01	C*08:02	A*01	A*03:01	B*08:01	B*14:02	C*07:01	C*08:02	A*01:01	A*03:01	B*08:01	B*14:01	C*07:01	C*08:53
NA12873_SRR702070	A*03:01	A*24:02	B*07:02	B*39:06	C*07:02	C*07:02	A*03:01	A*24:02	B*07:02	B*39:06	C*07:02	C*07:02	A*03:01	A*24:02	B*07:02	B*39:06	C*07:02	C*07:10	A*03:01	A*24:02	B*07:02	B*39:06	C*07:02	C*07:02	A*03:01	A*24:280	B*07:276	B*39:06	C*07:02	C*07:02
NA12874_SRR764692	A*02:01	A*24:02	B*35:01	B*51:01	C*04:01	C*14:02	A*02:01	A*24:02	B*35:01	B*51:01	C*04:01	C*14:02	A*02:01	A*24:02	B*35:01	B*51:01	C*04:01	C*14:02	A*02:43N	A*24:02	B*35:01	B*51:01	C*04:01	C*14:02	A*24:152	A*24:280	B*35:01	B*51:190	C*04:03	C*04:155
NA12878_SRR098401	A*01:01	A*11:01	B*08:01	B*56:01	C*01:02	C*07:01	A*01:01	A*11:01	B*08:01	B*56:01	C*01:02	C*07:01	A*01:01	A*11:01	B*08:01	B*56:01	C*01:02	C*07:01	A*11:01	A*11:01	B*08:01	B*56:01	C*01:02	C*07:01	A*01:01	A*11:50Q	B*08:01	B*56:01	C*01:67	C*07:01
NA12891_SRR098359	A*01:01	A*24:02	B*07:02	B*08:01	C*07:01	C*07:02	A*01:01	A*24:02	B*07:02	B*08:01	C*07:01	C*07:02	A*01:01	A*24:02	B*07:02	B*08:01	C*07:01	C*07:02	A*01:14	A*24:02	B*07:02	B*08:01	C*07:02	C*07:02	A*01:69	A*24:02	B*07:02	B*08:01	C*07:01	C*07:510
NA12892_ERR034529	A*02:01	A*11:01	B*15:01	B*56:01	C*01:02	C*04:01	A*02:01	A*11:01	B*15:01	B*56:01	C*01:02	C*04:01	A*02:01	A*11:01	B*15:01	B*56:01	C*01:02	C*04:01	A*02:06	A*11:01	B*15:01	B*56:01	C*01:02	C*04:01	A*02:269	A*11:75	B*15:01	B*56:01	C*01:02	C*04:01
NA18501_SRR100022	A*33:01	A*66:02	B*14:01	B*78:01	C*08:02	C*16:01	A*33:01	A*66:02	B*14:01	B*78:01	C*08:02	C*16:01	A*33:01	A*66:02	B*14:01	B*78:01	C*08:02	C*16:01	A*01	A*33:01	B*14:01	B*78:01	C*08:02	C*16:01	A*33:01	A*66:02	B*14:01	B*14:01	C*08:02	C*16:73
NA18502_SRR764722	A*24:24	A*74:01	B*14:03	B*58:01	C*07:01	C*08:02	A*24:24	A*74:01	B*14:03	B*58:01	C*07:01	C*08:02	A*24:24	A*74:01	B*14:03	B*58:01	C*07:01	C*08:02	A*24:24	A*74:01	B*14:03	B*58:01	C*07:01	C*08:02	A*23:38N	A*74:01	B*14:03	B*58:01	C*07:205	C*08:53
NA18502_SRR764723	A*24:24	A*74:01	B*14:03	B*58:01	C*07:01	C*08:02	A*24:24	A*74:01	B*14:02	B*58:01	C*07:01	C*08:02	A*24:24	A*74:01	B*14:03	B*58:01	C*07:01	C*08:02	A*24:24	A*74:01	B*14:02	B*58:31N	C*07:35	C*08:02	A*23:38N	A*74:01	B*14:03	B*58:01	C*07:205	C*08:62
NA18504_SRR100028	A*36:01	A*36:01	B*15:03	B*39:10	C*02:10	C*12:03	A*29:05	A*36:01	B*15:03	B*39:10	C*02:10	C*12:03	A*36:01	A*36:01	B*15:03	B*39:10	C*02:10	C*12:03	A*36:01	A*36:01	B*15:03	B*39:10	C*02:10	C*12:03	A*01:01	A*36:01	B*15:03	B*67:01	C*02:10	C*02:10
NA18505_SRR716648	A*26:01	A*74:01	B*15:03	B*53:01	C*02:10	C*07:01	A*26:01	A*74:01	B*15:03	B*53:01	C*02:02	C*07:01	A*26:01	A*74:01	B*15:03	B*53:01	C*02:10	C*07:01	A*01:81	A*74:01	B*15:03	B*53:01	C*02:10	C*07:01	A*74:01	A*74:01	B*15:03	B*53:01	C*02:10	C*07:01
NA18505_SRR716649	A*26:01	A*74:01	B*15:03	B*53:01	C*02:10	C*07:01	A*26:01	A*74:01	B*15:03	B*53:01	C*02:10	C*07:01	A*26:01	A*74:01	B*15:03	B*53:01	C*02:10	C*07:01	A*26:01	A*74:01	B*15:03	B*53:01	C*02:10	C*07:01	A*26:01	A*74:01	B*15:03	B*53:01	C*02:10	C*07:01
NA18507_SRR764745	A*23:01	A*30:01	B*15:03	B*42:01	C*02:10	C*17:01	A*23:01	A*30:01	B*15:03	B*42:01	C*02:02	C*17:01	A*23:01	A*30:01	B*15:03	B*42:01	C*02:10	C*17:01	A*23:01	A*30:01	B*15:242	B*42:01	C*02:10	C*17:01	A*23:01	A*30:01	B*15:03	B*42:02	C*02:10	C*02:10
NA18507_SRR764746	A*23:01	A*30:01	B*15:03	B*42:01	C*02:10	C*17:01	A*23:01	A*30:01	B*15:03	B*42:01	C*02:02	C*17:01	A*23:01	A*30:01	B*15:03	B*42:01	C*02:02	C*17:01	A*23:38N	A*30:01	B*15:03	B*42:01	C*02:10	C*17:01	A*23:01	A*30:78N	B*15:03	B*42:02	C*02:10	C*17:01
NA18508_SRR716637	A*33:03	A*68:02	B*42:01	B*53:01	C*04:01	C*17:01	A*33:03	A*68:02	B*42:01	B*53:01	C*04:01	C*17:01	A*33:03	A*68:02	B*42:01	B*53:01	C*04:01	C*17:01	A*33:03	A*68:02	B*42:01	B*53:01	C*04:01	C*17:01	A*33:03	A*68:02	B*42:02	B*53:01	C*04:01	C*17:01
NA18508_SRR716638	A*33:03	A*68:02	B*42:01	B*53:01	C*04:01	C*17:01	A*33:03	A*68:02	B*42:01	B*53:01	C*04:01	C*17:01	A*33:03	A*68:02	B*42:01	B*53:01	C*04:01	C*17:01	A*33:03	A*68:02	B*35:01	B*42:01	C*04:01	C*17:01	A*33:03	A*68:02	B*42:02	B*53:01	C*17:01	C*17:03
NA18516_SRR100026	A*03:01	A*29:02	B*15:10	B*53:01	C*04:01	C*04:01	A*03:01	A*29:02	B*15:10	B*53:01	C*04:01	C*04:01	A*03:01	A*29:02	B*15:10	B*53:01	C*04:01	C*04:01	A*03:01	A*29:02	B*15:10	B*53:01	C*04:01	C*04:01	A*03:01	A*29:02	B*15:18	B*53:01	C*04:01	C*04:239
NA18517_ERR034551	A*03:01	A*74:01	B*49:01	B*51:01	C*07:01	C*16:01	A*03:01	A*74:01	B*49:01	B*51:01	C*07:01	C*16:01	A*03:01	A*74:01	B*49:01	B*51:01	C*07:01	C*16:01	A*03:01	A*74:01	B*49:01	B*51:01	C*07:01	C*16:01	A*03:01	A*74:01	B*49:32	B*51:01	C*07:89	C*16:01
NA18522_SRR107025	A*03:01	A*36:01	B*15:03	B*49:01	C*02:10	C*07:01	A*03:01	A*36:01	B*15:03	B*49:01	C*02:10	C*07:01	A*03:01	A*36:01	B*15:03	B*49:01	C*02:10	C*07:01	A*01:01	A*03:56	B*15:03	B*15:03	C*02:10	C*07:01	A*03:01	A*03:01	B*15:03	B*49:38	C*07:01	C*07:453
NA18523_ERR034552	A*01:01	A*03:01	B*07:02	B*35:01	C*04:01	C*15:05	A*01:01	A*03:01	B*07:02	B*35:01	C*04:01	C*15:05	A*01:01	A*03:01	B*07:02	B*35:01	C*04:01	C*15:05	A*03:107	A*11:77	B*07:02	B*35:01	C*04:01	C*15:05	A*01:01	A*03:01	B*07:276	B*53:10	C*04:199	C*15:104
NA18526_ERR031854	A*24:02	A*33:03	B*40:01	B*58:01	C*03:02	C*07:02	A*24:02	A*33:03	B*40:01	B*58:01	C*03:02	C*07:02	A*24:02	A*33:03	B*40:01	B*58:01	C*03:02	C*07:02	A*24:02	A*31:01	B*40:01	B*58:01	C*03:02	C*07:02	A*24:02	A*24:61	B*40:01	B*58:01	C*03:315	C*07:02
NA18532_ERR031956	A*30:01	A*68:01	B*13:02	B*15:18	C*06:02	C*07:04	A*24:03	A*30:01	B*13:02	B*15:18	C*06:02	C*07:04	A*30:01	A*68:01	B*13:02	B*15:18	C*06:02	C*07:04	A*30:01	A*68:01	B*13:02	B*15:18	C*06:02	C*07:04	A*30:01	A*68:17	B*13:02	B*15:18	C*06:120	C*07:04
NA18537_ERR032033	A*02:07	A*11:01	B*38:02	B*46:01	C*01:02	C*07:02	A*02:07	A*11:01	B*38:02	B*46:01	C*01:02	C*07:02	A*02:07	A*11:01	B*38:02	B*46:01	C*01:02	C*07:01	A*02:07	A*36:01	B*38:02	B*46:01	C*01:02	C*07:02	A*02:07	A*11:50Q	B*38:60	B*46:66	C*01:59	C*07:409
NA18537_ERR032034	A*02:07	A*11:01	B*38:02	B*46:01	C*01:02	C*07:02	A*02:07	A*11:01	B*15:01	B*38:01	C*01:02	C*07:02	A*02:07	A*11:01	B*15:01	B*38:01	C*01:02	C*07:02	A*02:06	A*11:01	B*15:18	B*38:01	C*01:02	C*07	A*02:07	A*11:50Q	B*39:06	B*46:01	C*01:130	C*07:429
NA18542_ERR031855	A*11:01	A*33:03	B*46:01	B*58:01	C*01:02	C*03:02	A*11:01	A*33:03	B*46:01	B*58:01	C*01:02	C*03:02	A*11:01	A*33:03	B*46:01	B*58:01	C*01:02	C*03:02	A*11:01	A*31:01	B*46:01	B*58:01	C*01:02	C*03:02	A*11:50Q	A*33:03	B*46:66	B*58:01	C*01:130	C*03:338
NA18545_ERR031856	A*11:01	A*24:02	B*40:01	B*40:01	C*04:01	C*07:02	A*11:01	A*24:02	B*40:01	B*40:01	C*04:01	C*07:02	A*11:01	A*24:02	B*40:01	B*40:01	C*04:01	C*07:02	A*11:01	A*24:02	B*40:01	B*40:01	C*04:01	C*07:02	A*11:75	A*24:02	B*40:01	B*40:01	C*04:01	C*07:340
NA18547_ERR031957	A*02:03	A*68:01	B*15:02	B*38:01	C*08:01	C*12:03	A*02:03	A*68:01	B*15:02	B*38:01	C*08:01	C*12:03	A*02:03	A*68:01	B*15:02	B*38:01	C*08:01	C*12:03	A*01:81	A*02:03	B*15:02	B*39:01	C*08:01	C*12:03	A*02:03	A*68:22	B*15:13	B*38:60	C*08:141Q	C*12:03
NA18550_ERR031958	A*02:07	A*02:07	B*13:01	B*46:01	C*01:02	C*03:04	A*02:01	A*02:07	B*13:01	B*46:01	C*01:02	C*03:04	A*02:07	A*02:07	B*13:01	B*46:01	C*01:02	C*03:04	A*01:81	A*02:07	B*13:02	B*46:01	C*01:02	C*03:04	A*02:01	A*02:07	B*13:87	B*46:66	C*01:106	C*03:03
NA18552_ERR031959	A*02:07	A*11:01	B*40:02	B*46:01	C*01:02	C*15:02	A*02:07	A*11:01	B*40:02	B*46:01	C*01:02	C*15:02	A*02:07	A*11:01	B*40:02	B*46:01	C*01:02	C*15:02	A*02:07	A*11:01	B*15:01	B*40:02	C*01:02	C*15:02	A*02:07	A*11:75	B*40:02	B*46:01	C*01:130	C*15:02
NA18555_ERR031857	A*02:06	A*11:01	B*07:05	B*54:01	C*01:02	C*07:02	A*02:01	A*11:01	B*07:05	B*54:01	C*01:02	C*07:02	A*02:01	A*11:01	B*07:05	B*54:01	C*01:02	C*07:02	A*02:01	A*11:01	B*07:02	B*54:01	C*01:02	C*07:02	A*02:549	A*11:74	B*07:06	B*54:01	C*01:59	C*07:02
NA18558_ERR031960	A*02:01	A*24:02	B*48:01	B*67:01	C*07:02	C*08:01	A*02:01	A*24:02	B*48:01	B*67:01	C*07:02	C*08:01	A*02:22	A*24:02	B*48:01	B*67:01	C*07:02	C*08:01	A*02:81	A*24:02	B*48:06	B*67:01	C*07:02	C*08:01	A*24:02	A*24:152	B*48:03	B*67:01	C*07:520	C*08:141Q
NA18561_ERR031858	A*24:02	A*26:01	B*39:01	B*59:01	C*01:02	C*07:02	A*24:02	A*26:01	B*39:01	B*59:01	C*01:02	C*07:02	A*24:02	A*25:01	B*39:01	B*59:01	C*01:02	C*07:02	A*24:02	A*26:01	B*39:01	B*59:01	C*01:02	C*07:02	A*24:61	A*26:01	B*39:03	B*59:01	C*01:99	C*07:02
NA18562_ERR031859	A*11:01	A*33:03	B*51:01	B*52:01	C*12:02	C*14:02	A*11:01	A*33:03	B*51:01	B*52:01	C*12:02	C*14:02	A*11:01	A*33:03	B*51:01	B*52:01	C*12:02	C*14:02	A*11:01	A*33:03	B*51:01	B*51:01	C*12:02	C*14:02	A*11:75	A*33:03	B*51:190	B*78:09	C*12:08	C*12:16
NA18563_ERR031860	A*02:01	A*33:03	B*48:01	B*51:01	C*08:03	C*15:02	A*02:01	A*33:03	B*48:01	B*51:01	C*08:03	C*15:02	A*02:01	A*33:03	B*48:01	B*51:01	C*08:03	C*15:02	A*02:01	A*31:01	B*48:01	B*51:01	C*08:03	C*15:02	A*02:68	A*33:03	B*48:01	B*51:01	C*08:03	C*15:02
NA18564_ERR031861	A*02:01	A*30:01	B*13:01	B*13:02	C*03:04	C*06:02	A*02:01	A*30:01	B*13:01	B*13:02	C*03:04	C*06:02	A*02:01	A*30:01	B*13:02	B*13:02	C*03:04	C*06:02	A*02:01	A*30:01	B*13:02	B*13:02	C*03:04	C*06:02	A*02:81	A*30:01	B*13:02	B*13:87	C*03:243	C*06:120
NA18566_ERR031862	A*02:01	A*33:03	B*08:01	B*35:01	C*03:03	C*07:02	A*02:01	A*33:03	B*08:01	B*35:01	C*03:03	C*07:02	A*02:01	A*31:01	B*08:01	B*35:01	C*03:03	C*07:02	A*02:01	A*33:03	B*08:01	B*35:01	C*03	C*07:43	A*02:658	A*31:01	B*35:01	B*35:05	C*03:311	C*07:340
NA18570_ERR031863	A*02:01	A*02:06	B*15:01	B*15:11	C*03:03	C*03:03	A*02:01	A*02:06	B*15:01	B*15:11	C*03:03	C*03:03	A*02:06	A*02:06	B*15:11	B*15:11	C*03:03	C*03:03	A*01:81	A*02:06	B*15:11	B*15:11	C*03:03	C*03:03	A*02:06	A*02:658	B*15:11	B*15:66	C*03:03	C*03:243
NA18571_ERR031868	A*03:02	A*24:02	B*40:01	B*51:01	C*07:02	C*15:02	A*03:02	A*24:02	B*40:01	B*51:01	C*07:02	C*15:02	A*03:02	A*24:02	B*40:01	B*51:01	C*07:02	C*15:02	A*03:02	A*24:02	B*40:01	B*51:01	C*07:194	C*15:02	A*03:02	A*24:152	B*40:01	B*51:56	C*07:429	C*15:02
NA18572_ERR031869	A*24:02	A*31:01	B*15:01	B*54:01	C*01:02	C*03:03	A*24:02	A*31:01	B*15:01	B*54:01	C*01:02	C*03:03	A*24:02	A*31:01	B*15:01	B*54:01	C*01:02	C*03:03	A*24:02	A*31:01	B*15:07	B*54:01	C*01:02	C*03:03	A*24:215	A*31:01	B*15:377Q	B*54:18	C*01:106	C*01:130
NA18573_ERR031870	A*02:07	A*02:07	B*46:01	B*54:01	C*01:02	C*07:02	A*02:07	A*02:07	B*46:01	B*54:01	C*01:02	C*07:02	A*02:07	A*02:07	B*46:01	B*54:01	C*01:02	C*07:02	A*01:81	A*02:07	B*46:01	B*54:01	C*01:02	C*07:02	A*02:07	A*02:07	B*46:01	B*54:01	C*01:99	C*07:02
NA18576_ERR031871	A*02:01	A*03:02	B*08:01	B*35:01	C*03:03	C*07:02	A*02:01	A*03:02	B*08:01	B*35:01	C*03:03	C*07:02	A*02:01	A*03:02	B*08:01	B*35:01	C*03:03	C*07:02	A*02:01	A*03:02	B*08:01	B*35:01	C*03:03	C*07:02	A*02:269	A*03:02	B*08:01	B*35:01	C*03:243	C*07:548
NA18577_ERR032035	A*02:01	A*02:01	B*15:01	B*40:01	C*01:02	C*15:02	A*02:01	A*02:01	B*15:01	B*40:01	C*01:02	C*15:02	A*02:01	A*02:01	B*15:01	B*40:01	C*01:02	C*15:02	A*01:81	A*02:01	B*15:01	B*40:01	C*01:02	C*15:02	A*02:60	A*02:81	B*15:07	B*40:147	C*01:130	C*15:02
NA18577_ERR032036	A*02:01	A*02:01	B*15:01	B*40:01	C*01:02	C*15:02	A*02:01	A*02:01	B*15:01	B*40:01	C*01:02	C*15:02	A*02:01	A*02:01	B*15:01	B*40:01	C*01:02	C*15:02	A*01:81	A*02:01	B*15:01	B*40:01	C*01:02	C*15:02	A*02:01	A*02:01	B*15:01	B*40:01	C*01:67	C*15:02
NA18579_ERR032037	A*11:01	A*11:01	B*52:01	B*81:01	C*08:01	C*12:02	A*11:01	A*32:101Q	B*52:01	B*81:01	C*08:01	C*12:02	A*11:01	A*11:01	B*52:01	B*81:01	C*08:01	C*12:02	A*11:01	A*11:01	B*48:01	B*52:01	C*08:22	C*12:02	A*11:50Q	A*11:75	B*48:03	B*52:01	C*08:22	C*12:08
NA18579_ERR032038	A*11:01	A*11:01	B*52:01	B*81:01	C*08:01	C*12:02	A*11:01	A*11:01	B*52:01	B*81:01	C*08:01	C*12:02	A*11:01	A*11:01	B*52:01	B*81:01	C*08:21	C*12:02	A*11:01	A*11:77	B*48:01	B*52:01	C*08:22	C*12:08	A*11:01	A*11:50Q	B*48:03	B*52:01	C*08:22	C*12:08
NA18582_ERR031961	A*11:01	A*24:02	B*40:01	B*52:01	C*07:02	C*12:02	A*11:01	A*24:02	B*40:01	B*52:01	C*07:02	C*12:02	A*11:01	A*24:02	B*40:01	B*52:01	C*07:02	C*12:02	A*11:01	A*24:02	B*40:01	B*52:01	C*07:02	C*12:02	A*11:75	A*24:61	B*40:01	B*52:01	C*07:02	C*12:08
NA18592_ERR031962	A*24:02	A*31:01	B*15:18	B*40:06	C*08:01	C*08:01	A*24:02	A*31:01	B*15:18	B*40:06	C*08:01	C*08:01	A*24:02	A*31:01	B*15:18	B*40:06	C*08:01	C*08:01	error	error	error	error	error	error	A*24:152	A*31:01	B*15:18	B*40:06	C*08:22	C*08:141Q
NA18593_ERR034531	A*01:01	A*24:02	B*37:01	B*40:01	C*04:01	C*06:02	A*01:01	A*24:02	B*37:01	B*40:01	C*04:01	C*06:02	A*01:01	A*24:02	B*37:01	B*40:01	C*04:01	C*06:02	A*01	A*24:02	B*07:02	B*37:01	C*04:01	C*06:02	A*01:218	A*24:61	B*37:01	B*40:01	C*04:01	C*06:02
NA18603_ERR031872	A*02:06	A*30:01	B*13:02	B*40:06	C*06:02	C*08:01	A*02:06	A*30:01	B*13:02	B*40:02	C*06:02	C*08:01	A*02:06	A*30:01	B*13:02	B*40:02	C*06:02	C*08:01	A*02:06	A*30:01	B*13:02	B*40:06	C*06:02	C*08:01	A*30:01	A*30:99	B*13:02	B*40:06	C*06:02	C*08:141Q
NA18605_ERR031873	A*02:03	A*02:06	B*15:01	B*38:02	C*03:03	C*07:02	A*02:01	A*02:03	B*15:01	B*38:02	C*03:03	C*07:02	A*02:01	A*02:03	B*15:01	B*38:02	C*03:03	C*07:02	A*01:81	A*02:03	B*15:01	B*39:01	C*03:03	C*07:02	A*02:03	A*02:03	B*15:315	B*38:60	C*03:03	C*07:02
NA18608_ERR031874	A*24:02	A*31:01	B*48:01	B*51:01	C*08:01	C*15:02	A*24:02	A*31:01	B*48:01	B*51:01	C*08:01	C*15:02	A*24:02	A*31:01	B*48:01	B*51:01	C*08:01	C*15:02	A*24:02	A*31:01	B*48:20	B*51:01	C*08:04	C*15:02	A*24:152	A*31:01	B*48:01	B*51:01	C*08:141Q	C*15:02
NA18609_ERR031875	A*02:03	A*03:01	B*35:03	B*38:02	C*07:02	C*12:03	A*02:03	A*03:01	B*35:03	B*38:02	C*07:02	C*12:03	A*02:03	A*03:01	B*35:03	B*38:02	C*07:02	C*12:03	A*02:03	A*03:25	B*35:03	B*38:02	C*07:02	C*12:03	A*02:03	A*03:01	B*35:03	B*39:104	C*07:02	C*12:03
NA18611_ERR031876	A*11:01	A*11:01	B*46:01	B*51:01	C*07:02	C*14:02	A*11:01	A*11:01	B*46:01	B*51:01	C*07:02	C*14:02	A*11:01	A*11:01	B*46:01	B*51:01	C*07:02	C*14:02	A*11:01	A*11:01	B*46:01	B*51:01	C*07:01	C*14:02	A*11:50Q	A*11:75	B*46:66	B*51:190	C*07:02	C*14:78
NA18612_ERR034593	A*01:01	A*02:06	B*40:06	B*57:01	C*06:02	C*08:01	A*01:01	A*02:06	B*40:06	B*57:01	C*06:02	C*08:01	A*01:01	A*02:06	B*40:06	B*57:01	C*06:02	C*08:01	A*01:01	A*02:06	B*40:06	B*57:01	C*06:02	C*08:22	A*01:218	A*02:06	B*40:06	B*57:01	C*06:02	C*08:08
NA18620_ERR031877	A*02:01	A*32:01	B*40:01	B*48:01	C*04:01	C*07:02	A*02:01	A*32:01	B*40:01	B*48:01	C*04:01	C*07:02	A*02:01	A*32:01	B*40:01	B*48:01	C*04:01	C*07:02	A*02:01	A*74:02	B*40:67	B*48:01	C*04:01	C*07:02	A*02:269	A*32:01	B*40:316	B*48:03	C*04:10	C*07:425
NA18621_ERR034595	A*11:01	A*24:02	B*15:01	B*15:18	C*01:02	C*08:01	A*11:01	A*24:02	B*15:01	B*15:18	C*01:02	C*08:01	A*11:01	A*24:02	B*15:01	B*15:18	C*01:02	C*08:01	A*11:01	A*24:02	B*15:18	B*15:18	C*01:02	C*08:01	A*11:01	A*24:61	B*15:18	B*15:66	C*01:130	C*08:141Q
NA18622_ERR032027	A*03:01	A*24:02	B*35:03	B*51:01	C*12:03	C*14:02	A*03:01	A*24:02	B*35:03	B*51:01	C*12:03	C*14:02	A*03:01	A*24:02	B*35:03	B*51:01	C*12:03	C*14:02	A*03:01	A*24:02	B*35:03	B*51:01	C*12:03	C*14:02	A*03:01	A*24:61	B*35:34	B*51:01	C*12:03	C*14:74
NA18622_ERR032028	A*03:01	A*24:02	B*35:03	B*51:01	C*12:03	C*14:02	A*03:01	A*24:02	B*35:03	B*51:01	C*12:03	C*14:02	A*03:01	A*24:02	B*35:03	B*51:01	C*12:03	C*14:02	A*03:01	A*24:02	B*51:01	B*51:02	C*12:03	C*14:02	A*03:01	A*03:01	B*35:03	B*51:01	C*12:03	C*12:12
NA18623_ERR032008	A*24:02	A*30:01	B*13:02	B*40:01	C*03:04	C*06:02	A*24:02	A*30:01	B*13:02	B*40:01	C*03:04	C*06:02	A*24:02	A*30:01	B*13:02	B*40:01	C*03:04	C*06:02	A*24:02	A*30:01	B*13:02	B*40:01	C*03:04	C*06:02	A*24:152	A*30:01	B*13:88	B*40:01	C*03:04	C*06:120
NA18624_ERR031928	A*30:01	A*32:01	B*13:02	B*52:01	C*06:02	C*12:02	A*30:01	A*32:01	B*13:02	B*52:01	C*06:02	C*12:02	A*30:01	A*32:01	B*13:02	B*52:01	C*06:02	C*12:02	A*30:01	A*32:01	B*13:02	B*52:01	C*06:02	C*12:02	A*30:01	A*32:01	B*13:02	B*52:01	C*06:120	C*12:73
NA18632_ERR031929	A*11:01	A*33:03	B*46:01	B*58:01	C*01:02	C*03:02	A*11:01	A*33:03	B*46:01	B*58:01	C*01:02	C*03:02	A*11:01	A*33:03	B*46:01	B*58:01	C*01:02	C*03:02	A*11:01	A*31:01	B*46:01	B*58:01	C*01:02	C*03:02	A*11:01	A*33:03	B*46:01	B*58:01	C*01:59	C*03:02
NA18633_ERR031878	A*11:01	A*11:01	B*54:01	B*54:01	C*01:02	C*01:02	A*11:01	A*11:01	B*54:01	B*54:01	C*01:02	C*01:02	A*11:01	A*11:01	B*54:01	B*54:01	C*01:02	C*01:02	A*11:01	A*11:01	B*54:01	B*54:01	C*01:02	C*01:02	A*11:01	A*11:75	B*54:01	B*54:18	C*01:30	C*01:99
NA18635_ERR031879	A*11:01	A*11:01	B*40:06	B*51:01	C*08:01	C*14:02	A*11:01	A*11:01	B*40:06	B*51:01	C*08:01	C*14:02	A*11:01	A*11:01	B*40:06	B*51:01	C*08:01	C*14:02	A*11:01	A*11:01	B*40:06	B*51:01	C*08:01	C*14:02	A*11:01	A*11:50Q	B*40:06	B*51:01	C*08:08	C*14:74
NA18636_ERR031930	A*11:01	A*24:02	B*40:01	B*46:01	C*01:02	C*07:02	A*11:01	A*24:02	B*40:01	B*46:01	C*01:02	C*07:02	A*11:01	A*24:02	B*40:01	B*46:01	C*01:02	C*07:02	A*11:01	A*24:02	B*07:02	B*46:01	C*01:02	C*07:02	A*11:74	A*24:61	B*40:01	B*46:01	C*01:67	C*07:326
NA18637_ERR031931	A*02:01	A*11:01	B*15:01	B*67:01	C*04:01	C*07:02	A*02:01	A*11:01	B*15:01	B*67:01	C*04:01	C*07:02	A*02:01	A*11:01	B*15:01	B*67:01	C*04:01	C*07:02	A*02:01	A*11:01	B*15:01	B*67:01	C*04:01	C*07:72	A*11:01	A*11:50Q	B*15:66	B*15:142	C*04:01	C*07:02
NA18853_SRR100011	A*34:02	A*36:01	B*44:03	B*52:01	C*16:01	C*16:01	A*34:02	A*36:01	B*44:03	B*52:01	C*16:01	C*16:01	A*34:02	A*36:01	B*44:03	B*52:01	C*16:01	C*16:01	A*34:02	A*36:01	B*44:03	B*52:01	C*16:01	C*16:01	A*34:02	A*36:01	B*44:03	B*52:01	C*16:01	C*16:73
NA18856_SRR098533	A*33:03	A*74:01	B*35:01	B*49:01	C*04:01	C*07:01	A*33:03	A*74:01	B*35:01	B*49:01	C*04:01	C*07:01	A*33:03	A*74:01	B*35:01	B*49:01	C*04:01	C*07:01	A*01	A*74:01	B*35:01	B*49:01	C*04:01	C*07:01	A*33:03	A*74:01	B*35:01	B*49:38	C*04:01	C*07:89
NA18858_ERR034553	A*29:02	A*30:01	B*18:01	B*49:01	C*02:02	C*07:01	A*29:02	A*30:01	B*18:01	B*49:01	C*02:02	C*07:01	A*29:02	A*30:01	B*18:01	B*49:01	C*02:02	C*07:01	A*29:02	A*30:01	B*18:01	B*49:01	C*02:02	C*07:01	A*29:02	A*30:01	B*18:68	B*49:38	C*02:02	C*07:89
NA18861_ERR034554	A*03:01	A*68:02	B*13:02	B*57:03	C*03:02	C*07:01	A*03:01	A*68:02	B*13:02	B*57:03	C*03:02	C*07:01	A*03:01	A*68:02	B*13:02	B*57:03	C*03:02	C*07:01	A*03:01	A*68:02	B*13:02	B*57:03	C*03:02	C*07:01	A*03:01	A*68:02	B*13:02	B*57:03	C*03:02	C*07:89
NA18870_SRR100031	A*30:02	A*30:02	B*15:03	B*57:03	C*02:10	C*08:02	A*30:02	A*30:02	B*15:03	B*57:03	C*02:10	C*08:02	A*30:02	A*30:02	B*15:03	B*57:03	C*02:10	C*08:02	A*01	A*30:02	B*15:03	B*57:03	C*02:10	C*08:02	A*30:02	A*30:02	B*15:03	B*57:82	C*02:10	C*08:02
NA18871_SRR100029	A*30:01	A*36:01	B*42:01	B*52:01	C*16:01	C*17:01	A*30:01	A*36:01	B*42:01	B*52:01	C*16:01	C*17:01	A*30:01	A*36:01	B*42:01	B*52:01	C*16:01	C*17:01	A*30:01	A*34:08	B*42:01	B*52:01	C*16:01	C*17:01	A*30:01	A*36:01	B*42:08	B*52:43	C*16:73	C*17:01
NA18912_SRR111960	A*34:02	A*74:01	B*53:01	B*53:01	C*04:01	C*04:01	A*34:02	A*74:01	B*53:01	B*53:01	C*04:01	C*04:01	A*34:02	A*74:01	B*53:01	B*53:01	C*04:01	C*04:01	A*01	A*74:01	B*53:01	B*53:01	C*04:01	C*04:01	A*34:02	A*74:01	B*35:01	B*53:01	C*04:01	C*04:239
NA18940_ERR034596	A*24:02	A*24:02	B*46:01	B*52:01	C*01:03	C*12:02	A*24:02	A*24:02	B*46:01	B*52:01	C*01:03	C*12:02	A*24:02	A*24:02	B*46:01	B*52:01	C*01:03	C*12:02	A*24:02	A*24:02	B*46:01	B*52:01	C*01:03	C*12:02	A*24:02	A*24:02	B*46:01	B*52:01	C*01:03	C*12:08
NA18942_ERR034597	A*24:02	A*33:03	B*35:01	B*44:03	C*03:03	C*14:03	A*24:02	A*33:03	B*35:01	B*44:03	C*03:03	C*14:03	A*24:02	A*33:03	B*35:01	B*44:03	C*03:03	C*14:03	A*24:02	A*31:01	B*35:01	B*44:03	C*03:03	C*14:03	A*24:362	A*33:03	B*44:03	B*44:03	C*03:243	C*14:03
NA18943_ERR034598	A*02:06	A*02:07	B*35:01	B*46:01	C*01:02	C*03:03	A*02:01	A*02:07	B*35:01	B*46:01	C*01:02	C*03:03	A*02:01	A*02:07	B*35:01	B*46:01	C*01:02	C*03:03	A*01:81	A*02:07	B*35:01	B*46:01	C*01:02	C*03:03	A*02:01	A*02:07	B*15:66	B*35:01	C*01:59	C*03:03
NA18944_ERR034599	A*02:06	A*24:02	B*40:02	B*51:01	C*03:04	C*14:02	A*02:06	A*24:02	B*40:02	B*51:01	C*03:04	C*14:02	A*02:06	A*24:02	B*40:02	B*51:01	C*03:04	C*14:02	A*02:43N	A*24:02	B*40:40	B*51:01	C*03:04	C*14:02	A*02:51	A*24:61	B*40:02	B*51:190	C*03:143	C*14:69
NA18945_ERR034600	A*31:01	A*33:03	B*15:01	B*44:03	C*07:02	C*14:03	A*33:03	A*33:03	B*15:01	B*44:03	C*07:02	C*14:03	A*33:03	A*33:03	B*15:01	B*44:03	C*07:02	C*14:03	A*33:03	A*34:03	B*15:01	B*44:03	C*07:02	C*14:03	A*31:36	A*33:03	B*44:03	B*44:03	C*07:02	C*14:03
NA18947_ERR034601	A*02:06	A*24:02	B*52:01	B*52:01	C*12:02	C*12:02	A*02:06	A*24:02	B*52:01	B*52:01	C*12:02	C*12:02	A*02:06	A*24:02	B*52:01	B*52:01	C*12:02	C*12:02	A*02:57	A*24:02	B*52:01	B*52:01	C*12:02	C*12:02	A*02:06	A*24:152	B*52:01	B*52:01	C*12:08	C*12:73
NA18948_ERR034602	A*26:01	A*30:01	B*07:02	B*13:02	C*06:02	C*07:02	A*26:01	A*30:01	B*07:02	B*13:02	C*06:02	C*07:02	A*26:01	A*30:01	B*07:02	B*13:02	C*06:02	C*07:02	A*26:01	A*30:01	B*07:02	B*13:02	C*06:02	C*07:02	A*30:01	A*30:78N	B*07:02	B*13:88	C*06:120	C*07:02
NA18949_ERR034603	A*24:02	A*26:03	B*07:02	B*40:02	C*03:04	C*07:02	A*24:02	A*26:03	B*07:02	B*40:02	C*03:04	C*07:02	A*24:02	A*26:03	B*07:02	B*40:02	C*03:04	C*07:02	A*24:02	A*25:01	B*07:02	B*40:02	C*03:04	C*07:02	A*24:61	A*26:03	B*07:02	B*40:02	C*03:04	C*07:02
NA18951_ERR034604	A*24:02	A*24:02	B*40:01	B*59:01	C*01:02	C*03:04	A*24:02	A*24:02	B*40:01	B*59:01	C*01:02	C*03:04	A*24:02	A*24:02	B*40:01	B*59:01	C*01:02	C*03:04	A*24:02	A*24:02	B*40:01	B*59:01	C*01:02	C*03:04	A*24:02	A*24:61	B*40:316	B*59:01	C*01:130	C*03:04
NA18952_ERR034605	A*24:02	A*31:01	B*07:02	B*51:01	C*07:02	C*14:02	A*24:02	A*31:01	B*07:02	B*51:01	C*07:02	C*14:02	A*24:02	A*31:01	B*07:02	B*51:01	C*07:02	C*14:02	A*24:02	A*31:01	B*07:02	B*51:01	C*07:02	C*14:02	A*24:05	A*24:61	B*07:02	B*51:01	C*07:518	C*14:78
NA18953_SRR099546	A*11:01	A*31:01	B*40:01	B*40:02	C*03:04	C*03:04	A*11:01	A*31:01	B*40:01	B*40:02	C*03:04	C*03:04	A*11:01	A*31:01	B*40:01	B*40:02	C*03:04	C*03:04	A*11:01	A*31:01	B*27:36	B*40:39	C*03:04	C*03:04	A*11:01	A*31:01	B*40:147	B*40:302	C*03:04	C*03:04
NA18956_SRR766028	A*02:01	A*02:01	B*15:01	B*40:02	C*03:03	C*03:04	A*02:01	A*02:01	B*15:01	B*40:02	C*03:03	C*03:04	A*02:01	A*02:01	B*15:01	B*40:02	C*03:03	C*03:03	A*01:81	A*02:01	B*15:01	B*40:02	C*03:03	C*03:04	A*02:01	A*02:57	B*15:07	B*40:06	C*03:04	C*03:243
NA18959_SRR099545	A*11:01	A*24:02	B*52:01	B*67:01	C*07:02	C*12:02	A*11:01	A*24:02	B*52:01	B*67:01	C*07:02	C*12:02	A*11:01	A*24:02	B*52:01	B*67:01	C*07:02	C*12:02	A*11:01	A*24:02	B*52:01	B*67:01	C*07:02	C*12:02	A*11:01	A*11:01	B*52:01	B*67:01	C*07:02	C*12:08
NA18960_SRR099533	A*24:02	A*24:02	B*40:06	B*54:01	C*01:02	C*08:01	A*24:02	A*24:02	B*40:02	B*54:01	C*01:02	C*08:01	A*24:02	A*24:02	B*40:02	B*54:01	C*01:02	C*08:01	A*24:02	A*24:02	B*40:06	B*54:01	C*01:02	C*08:01	A*24:02	A*24:152	B*40:06	B*54:18	C*01:40	C*01:99
NA18961_SRR099544	A*11:01	A*24:02	B*51:01	B*54:01	C*01:02	C*01:02	A*11:01	A*24:02	B*51:01	B*54:01	C*01:02	C*01:02	A*11:01	A*24:02	B*51:01	B*54:01	C*01:02	C*01:02	A*11:01	A*24:02	B*51:01	B*54:01	C*01:02	C*01:02	A*11:60	A*11:74	B*54:01	B*54:18	C*01:40	C*01:67
NA18964_SRR099539	A*26:01	A*26:03	B*35:01	B*40:02	C*03:03	C*03:04	A*26:01	A*26:03	B*35:01	B*40:02	C*03:03	C*03:04	A*26:01	A*26:03	B*35:01	B*40:02	C*03:03	C*03:04	A*01	A*26:03	B*35:01	B*40:02	C*03:03	C*03:03	A*26:01	A*26:03	B*35:01	B*40:02	C*03:03	C*03:04
NA18965_SRR764771	A*26:02	A*31:01	B*40:06	B*56:01	C*04:01	C*08:01	A*26:01	A*31:01	B*40:06	B*55:01	C*04:01	C*07:02	A*26:01	A*31:01	B*40:06	B*56:01	C*04:01	C*08:01	A*26:01	A*31:01	B*40:02	B*55:01	C*04:01	C*05:08	A*26:11N	A*31:01	B*40:06	B*55:02	C*04:239	C*08:72
NA18965_SRR764772	A*26:02	A*31:01	B*40:06	B*56:01	C*04:01	C*08:01	A*26:02	A*31:01	B*15:17	B*55:01	C*03:04	C*08:01	A*26:02	A*31:01	B*40:02	B*55:01	C*04:11	C*08:01	A*26:01	A*31:01	B*40:02	B*55:01	C*04:01	C*08	A*26:50	A*31:01	B*40:02	B*55:02	C*04:191N	C*08:01
NA18966_SRR071175	A*02:06	A*02:07	B*15:01	B*35:01	C*03:03	C*03:03	A*02:06	A*02:07	B*15:01	B*35:01	C*03:03	C*03:03	A*02:07	A*02:07	B*15:01	B*35:01	C*03:03	C*03:03	A*01:81	A*02:07	B*15:27	B*35:01	C*03:20N	C*03:20N	A*02:07	A*02:07	B*35:05	B*35:43	C*03:03	C*03:03
NA18966_SRR071180	A*02:06	A*02:07	B*15:01	B*35:01	C*03:03	C*03:03	A*02:06	A*02:07	B*15:01	B*35:01	C*03:03	C*03:03	A*02:06	A*02:07	B*15:01	B*35:01	C*03:03	C*03:03	A*01:81	A*02:259	B*15:27	B*35:01	C*03:03	C*03:03	A*02:06	A*02:07	B*15:01	B*35:01	C*03:243	C*03:336
NA18967_SRR071192	A*24:02	A*24:02	B*40:02	B*51:01	C*03:04	C*14:02	A*24:02	A*24:02	B*40:02	B*51:01	C*03:04	C*14:02	A*24:02	A*24:02	B*40:02	B*51:01	C*03:04	C*14:02	A*24:02	A*24:02	B*40:02	B*51:02	C*03:04	C*14:02	A*24:23	A*24:23	B*40:02	B*51:09	C*03:04	C*14:02
NA18967_SRR071196	A*24:02	A*24:02	B*40:02	B*51:01	C*03:04	C*14:02	A*24:02	A*24:02	B*40:02	B*51:01	C*03:04	C*14:02	A*24:02	A*24:02	B*40:02	B*51:01	C*03:04	C*14:02	A*24:02	A*24:02	B*40:02	B*51:01	C*03:04	C*14:02	A*24:02	A*24:61	B*40:02	B*51:192	C*03:04	C*14:69
NA18968_SRR077480	A*11:01	A*31:01	B*40:01	B*51:01	C*07:02	C*14:02	A*11:01	A*31:01	B*40:01	B*51:01	C*07:02	C*14:02	A*11:01	A*31:01	B*40:01	B*51:01	C*07:02	C*14:02	A*11:01	A*31:01	B*40:01	B*51:07	C*07:80	C*14:02	A*11:01	A*31:01	B*40:01	B*40:321	C*07:548	C*14:71
NA18968_SRR081231	A*11:01	A*31:01	B*40:01	B*51:01	C*07:02	C*14:02	A*11:01	A*31:01	B*40:01	B*51:01	C*07:02	C*14:02	A*11:01	A*31:01	B*40:01	B*51:01	C*07:02	C*14:02	A*11:01	A*31:01	B*40:01	B*51:01	C*07:02	C*14:02	A*11:01	A*31:01	B*40:147	B*40:321	C*07:558	C*14:78
NA18969_SRR081266	A*24:02	A*31:01	B*48:01	B*52:01	C*08:03	C*12:02	A*24:02	A*31:01	B*48:01	B*52:01	C*08:03	C*12:02	A*24:02	A*31:01	B*48:01	B*52:01	C*08:03	C*12:02	A*24:02	A*33:03	B*48:01	B*52:01	C*08:03	C*12:02	A*24:61	A*31:15	B*48:03	B*52:43	C*08:03	C*12:08
NA18969_SRR081273	A*24:02	A*31:01	B*48:01	B*52:01	C*08:03	C*12:02	A*24:02	A*31:01	B*48:01	B*52:01	C*08:03	C*12:02	A*24:02	A*31:01	B*48:01	B*52:01	C*08:03	C*12:02	A*24:02	A*31:01	B*48:01	B*51:01	C*08:21	C*12:02	A*24:152	A*31:01	B*48:03	B*52:43	C*08:03	C*12:08
NA18970_SRR071116	A*24:02	A*26:01	B*15:18	B*54:01	C*01:02	C*07:04	A*24:02	A*26:01	B*15:18	B*54:01	C*01:02	C*07:04	A*24:02	A*26:01	B*15:18	B*54:01	C*01:02	C*07:04	A*24:08	A*26:01	B*15:18	B*54:18	C*01:02	C*07:04	A*24:05	A*24:61	B*15:03	B*54:18	C*07:04	C*07:552
NA18970_SRR071127	A*24:02	A*26:01	B*15:18	B*54:01	C*01:02	C*07:04	A*24:02	A*26:01	B*15:18	B*54:01	C*01:02	C*07:04	A*24:02	A*26:01	B*15:18	B*54:01	C*01:02	C*07:04	A*24:02	A*26:01	B*15:18	B*54:01	C*01:02	C*07:04	A*24:02	A*26:50	B*15:03	B*54:18	C*01:128	C*07:04
NA18971_SRR077447	A*02:06	A*24:02	B*40:02	B*40:02	C*03:04	C*07:02	A*02:06	A*24:02	B*40:02	B*40:02	C*03:04	C*07:02	A*02:06	A*24:02	B*40:02	B*40:02	C*03:04	C*07:02	A*02:10	A*24:02	B*40:02	B*40:02	C*03:04	C*07:230	A*02:06	A*24:215	B*40:02	B*40:302	C*03:344	C*07:429
NA18971_SRR078842	A*02:06	A*24:02	B*40:02	B*40:02	C*03:04	C*07:02	A*02:01	A*24:02	B*40:02	B*40:02	C*03:04	C*07:02	A*02:01	A*24:02	B*40:02	B*40:02	C*03:04	C*07:02	A*02:07	A*24:02	B*40:02	B*40:02	C*03:02	C*07:208	A*02:06	A*24:02	B*40:302	B*40:314	C*03:04	C*07:520
NA18972_SRR077490	A*24:02	A*24:02	B*40:02	B*59:01	C*01:02	C*03:03	A*24:02	A*24:02	B*40:02	B*59:01	C*01:02	C*03:03	A*24:02	A*24:02	B*40:02	B*59:01	C*01:02	C*03:03	A*24:02	A*24:02	B*40:06	B*59:01	C*01:02	C*03:13	A*24:02	A*24:61	B*40:314	B*59:01	C*01:02	C*01:130
NA18972_SRR081255	A*24:02	A*24:02	B*40:02	B*59:01	C*01:02	C*03:03	A*24:02	A*24:02	B*40:02	B*59:01	C*01:02	C*03:04	A*24:02	A*24:02	B*51:10	B*59:01	C*01:02	C*03:04	A*24:02	A*24:02	B*15:42	B*40:02	C*01:02	C*03:03	A*24:61	A*24:369	B*40:314	B*59:01	C*01:129	C*03:320
NA18973_SRR077861	A*24:02	A*33:03	B*15:07	B*46:01	C*01:02	C*03:03	A*24:02	A*33:03	B*15:07	B*46:01	C*01:02	C*03:03	A*24:02	A*33:03	B*15:07	B*46:01	C*01:02	C*03:03	A*24:02	A*33:03	B*15:07	B*46:01	C*01:02	C*03:04	A*31:15	A*33:03	B*15:27	B*46:01	C*01:106	C*03:243
NA18973_SRR078846	A*24:02	A*33:03	B*15:07	B*46:01	C*01:02	C*03:03	A*24:02	A*33:03	B*15:07	B*46:01	C*01:02	C*03:03	A*24:02	A*33:03	B*15:07	B*46:01	C*01:02	C*03:03	A*24:02	A*33:03	B*15:01	B*15:01	C*01:02	C*03:20N	A*24:02	A*33:03	B*15:01	B*15:27	C*01:02	C*03:13
NA18974_SRR077456	A*02:01	A*26:01	B*39:01	B*40:01	C*07:02	C*07:02	A*02:01	A*26:01	B*39:67	B*40:01	C*07:02	C*07:02	A*02:01	A*26:01	B*39:01	B*40:01	C*07:02	C*12:03	A*01:22N	A*02:259	B*39:01	B*40:01	C*07:02	C*07:02	A*02:01	A*26:01	B*39:01	B*40:147	C*07:02	C*07:326
NA18974_SRR081248	A*02:01	A*26:01	B*39:01	B*40:01	C*07:02	C*07:02	A*02:01	A*26:01	B*38:01	B*40:01	C*07:02	C*07:02	A*02:03	A*26:01	B*39:01	B*40:01	C*07:02	C*07:02	A*01:81	A*26:01	B*39:01	B*40:72	C*07:02	C*07:02	A*26:01	A*26:11N	B*39:01	B*40:113	C*07:425	C*07:425
NA18975_SRR078849	A*02:01	A*02:06	B*07:02	B*15:01	C*04:01	C*07:02	A*02:01	A*02:06	B*07:02	B*15:01	C*04:01	C*07:02	A*02:01	A*02:06	B*07:02	B*15:01	C*04:01	C*07:02	A*01:81	A*02:60	B*07:09	B*15:01	C*04:01	C*07:02	A*02:06	A*02:68	B*07:261	B*15:01	C*04:01	C*07:02
NA18975_SRR081225	A*02:01	A*02:06	B*07:02	B*15:01	C*04:01	C*07:02	A*02:01	A*02:06	B*07:02	B*15:01	C*04:01	C*07:02	A*02:01	A*02:01	B*07:02	B*15:01	C*04:01	C*07:02	A*01:81	A*02:06	B*07:02	B*15:07	C*04:01	C*07:02	A*02:06	A*02:26	B*07:36	B*15:27	C*04:01	C*07:02
NA18976_SRR077451	A*33:03	A*33:03	B*44:03	B*44:03	C*14:03	C*14:03	A*31:01	A*33:03	B*44:03	B*44:03	C*14:03	C*14:03	A*31:01	A*31:01	B*44:03	B*44:03	C*14:03	C*14:03	A*31:01	A*34:01	B*44:03	B*44:03	C*14:03	C*14:03	A*33:03	A*33:03	B*44:03	B*44:03	C*14:03	C*14:03
NA18976_SRR077757	A*33:03	A*33:03	B*44:03	B*44:03	C*14:03	C*14:03	A*33:03	A*33:03	B*44:03	B*44:03	C*14:03	C*14:03	A*33:03	A*33:03	B*44:03	B*44:03	C*14:03	C*14:03	A*33:03	A*34:01	B*44:03	B*44:03	C*14:03	C*14:03	A*31:15	A*33:03	B*44:03	B*44:03	C*14:02	C*14:03
NA18978_SRR716650	A*03:01	A*31:01	B*40:02	B*44:02	C*05:01	C*14:02	A*03:01	A*31:01	B*40:02	B*44:02	C*05:01	C*14:02	A*03:01	A*31:01	B*40:02	B*44:02	C*05:01	C*14:02	A*03:01	A*31:01	B*40:02	B*44:02	C*05:01	C*14:02	A*03:01	A*31:01	B*40:02	B*44:49	C*05:01	C*14:75
NA18980_SRR716652	A*11:02	A*31:01	B*13:01	B*40:01	C*03:03	C*03:04	A*11:02	A*31:01	B*13:01	B*40:01	C*03:03	C*03:04	A*11:02	A*31:01	B*13:01	B*40:01	C*03:03	C*03:03	A*11:02	A*31:01	B*13:01	B*40:01	C*03:03	C*03:03	A*11:50Q	A*11:256Q	B*13:01	B*40:01	C*03:03	C*03:243
NA18980_SRR716653	A*11:02	A*31:01	B*13:01	B*40:01	C*03:03	C*03:04	A*11:01	A*31:01	B*13:02	B*40:01	C*03:03	C*03:04	A*11:01	A*31:01	B*13:01	B*40:01	C*03:03	C*03:03	A*11:01	A*31:01	B*13:02	B*40:124	C*03:03	C*03:03	A*11:50Q	A*31:118	B*13:01	B*40:01	C*03:03	C*03:243
NA18981_SRR077477	A*02:01	A*31:01	B*51:01	B*51:01	C*14:02	C*14:02	A*02:01	A*31:01	B*51:01	B*51:01	C*14:02	C*14:02	A*02:01	A*31:01	B*51:01	B*51:01	C*14:02	C*14:02	A*02:01	A*31:01	B*51:01	B*51:01	C*14:02	C*14:02	A*02:93	A*31:01	B*51:01	B*51:187	C*14:71	C*14:76
NA18981_SRR077751	A*02:01	A*31:01	B*51:01	B*51:01	C*14:02	C*14:02	A*02:01	A*31:01	B*51:01	B*51:01	C*14:02	C*14:02	A*02:01	A*31:01	B*51:01	B*51:01	C*14:02	C*14:02	error	error	error	error	error	error	A*02:01	A*31:116	B*51:01	B*51:09	C*14:71	C*14:75
NA18987_SRR077491	A*02:07	A*26:02	B*40:06	B*46:01	C*01:02	C*08:01	A*02:01	A*26:02	B*40:06	B*46:01	C*01:02	C*08:02	A*02:01	A*26:02	B*40:06	B*46:01	C*01:02	C*08:01	A*01:22N	A*26:02	B*40:06	B*46:01	C*01:02	C*05:01	A*02:656	A*26:02	B*40:06	B*46:01	C*01:08	C*01:59
NA18987_SRR077853	A*02:07	A*26:02	B*40:06	B*46:01	C*01:02	C*08:01	A*02:07	A*26:02	B*40:02	B*46:01	C*01:02	C*08:01	A*02:07	A*26:02	B*40:02	B*46:01	C*01:02	C*05:01	A*01:81	A*02:03	B*40:03	B*46:01	C*01:02	C*08:04	A*02:07	A*26:01	B*40:314	B*46:01	C*01:127	C*08:141Q
NA18990_SRR077454	A*24:02	A*33:03	B*40:02	B*44:03	C*03:03	C*14:03	A*24:02	A*31:08	B*40:02	B*44:03	C*03:03	C*14:03	A*24:02	A*33:03	B*40:02	B*44:03	C*03:03	C*14:02	A*24:02	A*31:01	B*40:02	B*44:46	C*03:03	C*14:02	A*24:02	A*31:15	B*40:302	B*44:03	C*03:289	C*14:03
NA18990_SRR077486	A*24:02	A*33:03	B*40:02	B*44:03	C*03:03	C*14:03	A*24:02	A*33:03	B*40:02	B*44:03	C*03:04	C*14:03	A*24:02	A*33:01	B*40:02	B*44:03	C*03:03	C*14:03	A*24:02	A*33:03	B*40:02	B*44:02	C*03:02	C*14:03	A*24:152	A*31:15	B*40:302	B*44:26	C*03:03	C*14:03
NA18991_SRR077450	A*02:01	A*24:02	B*40:02	B*52:01	C*12:02	C*15:02	A*02:01	A*24:02	B*40:02	B*52:01	C*12:02	C*15:02	A*02:01	A*24:02	B*40:02	B*52:01	C*12:02	C*15:02	A*02:01	A*24:02	B*40:02	B*52:01	C*12:08	C*15:02	A*24:05	A*24:152	B*40:302	B*40:314	C*12:02	C*15:02
NA18991_SRR077855	A*02:01	A*24:02	B*40:02	B*52:01	C*12:02	C*15:02	A*02:01	A*24:02	B*40:02	B*52:01	C*12:02	C*15:02	A*02:01	A*24:02	B*40:02	B*51:01	C*12:02	C*15:02	A*24:02	A*68:08	B*40:02	B*51:01	C*12:02	C*15:02	A*02:01	A*24:23	B*40:314	B*52:01	C*12:02	C*15:02
NA18992_SRR716428	A*24:02	A*33:03	B*44:03	B*52:01	C*12:02	C*14:03	A*24:02	A*33:03	B*44:03	B*52:01	C*12:02	C*14:03	A*24:02	A*33:03	B*44:03	B*52:01	C*12:02	C*14:03	A*24:02	A*33:03	B*44:03	B*52:01	C*12:02	C*14:03	A*24:280	A*33:03	B*44:03	B*52:01	C*12:200	C*14:03
NA18994_SRR716431	A*24:02	A*31:01	B*07:02	B*40:02	C*03:04	C*07:02	A*24:02	A*31:01	B*07:02	B*40:02	C*03:04	C*07:02	A*24:02	A*31:01	B*07:02	B*40:02	C*03:04	C*07:02	A*24:02	A*31:01	B*07:02	B*40:40	C*03:04	C*07:02	A*24:02	A*31:01	B*07:02	B*40:06	C*03:04	C*03:04
NA18995_SRR764775	A*24:02	A*33:03	B*15:07	B*44:03	C*03:03	C*14:03	A*24:02	A*33:03	B*15:07	B*44:03	C*03:03	C*14:03	A*24:02	A*33:03	B*15:07	B*44:03	C*03:03	C*14:03	A*24:02	A*33:03	B*15:07	B*44:03	C*03:20N	C*14:03	A*24:152	A*33:03	B*15:07	B*44:49	C*03:03	C*14:03
NA18997_SRR702078	A*24:02	A*26:03	B*15:01	B*39:01	C*03:03	C*07:02	A*24:02	A*26:03	B*15:01	B*39:01	C*03:03	C*07:02	A*24:02	A*26:03	B*15:01	B*39:01	C*03:03	C*07:02	A*24:02	A*25:01	B*15:07	B*39:01	C*03:03	C*07:02	A*24:02	A*26:03	B*15:07	B*39:01	C*03:03	C*03:13
NA18998_SRR766013	A*02:06	A*24:02	B*52:01	B*54:01	C*01:02	C*12:02	A*02:06	A*24:02	B*52:01	B*54:01	C*01:02	C*12:02	A*02:06	A*24:02	B*52:01	B*54:01	C*01:02	C*12:02	A*02:01	A*24:02	B*52:01	B*54:18	C*01:02	C*12:02	A*02:06	A*24:280	B*52:43	B*54:01	C*01:106	C*12:16
NA18999_SRR112297	A*24:04	A*33:03	B*40:06	B*46:01	C*01:03	C*08:01	A*24:04	A*33:03	B*40:06	B*46:01	C*01:03	C*08:01	A*24:04	A*33:03	B*40:02	B*46:01	C*01:03	C*08:01	A*24:04	A*31:01	B*40:02	B*46:01	C*01:03	C*08:01	A*24:373	A*33:03	B*40:06	B*46:01	C*01:03	C*08:141Q
NA19000_SRR099528	A*24:02	A*24:02	B*54:01	B*67:01	C*01:02	C*07:02	A*24:02	A*24:02	B*54:01	B*67:01	C*01:02	C*07:02	A*24:02	A*24:02	B*54:01	B*67:01	C*01:02	C*07:02	A*24:02	A*24:02	B*54:01	B*67:01	C*01:02	C*07:02	A*24:02	A*24:152	B*54:18	B*67:01	C*01:40	C*07:02
NA19003_SRR099532	A*02:06	A*11:01	B*39:01	B*39:01	C*07:02	C*07:02	A*02:06	A*11:01	B*39:01	B*39:01	C*07:02	C*07:02	A*02:06	A*11:01	B*39:01	B*39:01	C*07:02	C*07:02	A*02:06	A*11:01	B*39:01	B*39:01	C*07:02	C*07:02	A*02:06	A*11:50Q	B*39:01	B*39:01	C*07:02	C*07:02
NA19005_SRR715906	A*02:01	A*33:03	B*58:01	B*67:01	C*03:02	C*07:02	A*02:01	A*33:03	B*58:01	B*67:01	C*03:02	C*07:02	A*02:01	A*33:03	B*58:01	B*67:01	C*03:02	C*07:02	A*02:01	A*33:03	B*58:01	B*67:01	C*03:02	C*07:02	A*02:01	A*33:03	B*58:01	B*67:01	C*03:02	C*07:02
NA19007_SRR099549	A*02:07	A*26:03	B*35:01	B*46:01	C*01:02	C*03:03	A*02:07	A*26:03	B*35:01	B*46:01	C*01:02	C*03:03	A*02:07	A*26:03	B*35:01	B*46:01	C*01:02	C*03:03	A*02:01	A*26:03	B*35:01	B*46:01	C*01:02	C*03:03	A*02:07	A*26:03	B*35:330	B*46:01	C*01:40	C*03:03
NA19012_SRR112294	A*24:02	A*24:02	B*35:01	B*35:01	C*03:03	C*03:03	A*24:02	A*24:02	B*35:01	B*35:01	C*03:03	C*03:03	A*24:02	A*24:02	B*35:01	B*35:01	C*03:03	C*03:03	A*24:02	A*24:02	B*35:01	B*35:01	C*03:03	C*03:03	A*24:02	A*24:02	B*35:01	B*35:01	C*03:03	C*03:290
NA19092_SRR100012	A*36:01	A*68:02	B*42:01	B*81:01	C*08:04	C*17:01	A*36:01	A*68:02	B*42:01	B*81:01	C*08:04	C*17:01	A*36:01	A*68:02	B*42:01	B*81:01	C*08:04	C*17:01	A*36:01	A*68:02	B*42:01	B*81:02	C*08:04	C*17:01	A*36:01	A*68:02	B*42:02	B*81:01	C*08:04	C*17:01
NA19093_SRR100033	A*23:01	A*30:01	B*35:01	B*53:01	C*04:01	C*08:02	A*23:01	A*30:01	B*35:01	B*53:01	C*04:01	C*08:02	A*23:01	A*30:01	B*35:24	B*53:01	C*04:01	C*08:02	A*23:01	A*30:01	B*35:01	B*53:01	C*04:01	C*08:02	A*30:01	A*30:78N	B*35:330	B*53:01	C*04:239	C*08:02
NA19098_SRR077453	A*02:01	A*36:01	B*51:01	B*53:01	C*06:02	C*16:01	A*01:01	A*02:01	B*51:01	B*53:01	C*06:02	C*16:01	A*01:01	A*02:01	B*51:01	B*53:01	C*12:03	C*16:04	A*01:01	A*02	B*51:01	B*51:02	C*06:02	C*16:01	A*01:14	A*02:658	B*51:192	B*53:01	C*06:120	C*16:01
NA19098_SRR077460	A*02:01	A*36:01	B*51:01	B*53:01	C*06:02	C*16:01	A*02:01	A*36:01	B*51:01	B*53:01	C*06:02	C*16:01	A*02:01	A*36:01	B*51:01	B*53:01	C*06:02	C*16:01	A*02:269	A*36:01	B*51:07	B*53:01	C*06:02	C*16:01	A*01:218	A*36:01	B*51:09	B*53:01	C*06:02	C*16:01
NA19099_SRR748771	A*23:01	A*36:01	B*07:02	B*07:02	C*07:02	C*15:05	A*23:01	A*36:01	B*07:02	B*07:143	C*07:02	C*15:02	A*23:01	A*36:01	B*07:02	B*07:02	C*07:02	C*15:05	A*23:01	A*36:01	B*07:02	B*07:02	C*07:02	C*15:05	A*23:01	A*36:01	B*07:02	B*07:252	C*07:02	C*15:104
NA19099_SRR748772	A*23:01	A*36:01	B*07:02	B*07:02	C*07:02	C*15:05	A*23:01	A*36:01	B*07:02	B*07:02	C*07:02	C*15:02	A*23:01	A*36:01	B*07:02	B*07:02	C*07:02	C*15:06	A*23:01	A*36:01	B*07:02	B*07:02	C*07:02	C*15:02	A*23:01	A*36:01	B*07:02	B*07:252	C*07:02	C*15:104
NA19102_SRR100034	A*03:01	A*30:01	B*18:01	B*42:01	C*02:02	C*17:01	A*03:01	A*30:01	B*18:01	B*42:01	C*02:02	C*17:01	A*03:01	A*30:01	B*18:01	B*42:01	C*02:02	C*17:01	A*30:01	A*34:07	B*18:01	B*42:01	C*02:02	C*17:01	A*03:01	A*30:01	B*42:02	B*42:08	C*02:02	C*17:01
NA19116_SRR100021	A*23:01	A*33:03	B*07:02	B*39:24	C*07:01	C*07:02	A*23:01	A*33:03	B*07:02	B*39:24	C*07:01	C*07:02	A*23:01	A*33:03	B*07:02	B*39:24	C*07:01	C*07:02	A*23:01	A*33:03	B*07:02	B*39:24	C*07:02	C*07:02	A*23:01	A*33:03	B*07:02	B*39:01	C*07:01	C*07:02
NA19119_SRR077471	A*23:01	A*36:01	B*35:01	B*49:01	C*04:01	C*07:01	A*23:01	A*36:01	B*35:01	B*49:01	C*04:01	C*07:01	A*23:01	A*36:01	B*35:01	B*49:01	C*04:01	C*07:01	A*24:02	A*36:01	B*35:01	B*49:01	C*04:01	C*07:01	A*23:17	A*36:01	B*35:01	B*49:38	C*04:01	C*07:89
NA19119_SRR081271	A*23:01	A*36:01	B*35:01	B*49:01	C*04:01	C*07:01	A*23:01	A*36:01	B*35:01	B*49:01	C*04:01	C*07:01	A*23:01	A*36:01	B*35:01	B*49:01	C*04:01	C*07:01	A*01:14	A*24:03	B*35:01	B*49:01	C*04:01	C*07:01	A*01:228Q	A*23:05	B*35:05	B*49:32	C*04:128	C*07:89
NA19129_ERR034558	A*02:02	A*23:01	B*07:02	B*58:01	C*07:01	C*07:02	A*02:02	A*23:01	B*07:02	B*58:01	C*07:01	C*07:02	A*02:02	A*23:01	B*07:02	B*58:01	C*07:02	C*07:02	A*02:02	A*23:01	B*07:02	B*58:01	C*07:02	C*07:18	A*02:02	A*23:01	B*07:02	B*58:01	C*07:02	C*07:18
NA19130_SRR107026	A*33:03	A*36:01	B*13:02	B*35:01	C*04:01	C*04:01	A*33:03	A*36:01	B*13:02	B*35:01	C*04:01	C*04:01	A*33:03	A*36:01	B*13:02	B*35:01	C*04:01	C*04:01	A*31:01	A*36:01	B*13:02	B*35:01	C*04:01	C*04:01	A*01:14	A*33:03	B*13:02	B*35:330	C*04:01	C*04:239
NA19131_SRR070494	A*66:03	A*68:02	B*42:01	B*53:01	C*04:01	C*17:01	A*66:02	A*68:02	B*42:01	B*53:01	C*04:01	C*17:01	A*66:02	A*68:02	B*42:01	B*53:01	C*04:01	C*17:01	A*34:01	A*68:02	B*35:01	B*42:01	C*04:01	C*17:01	A*66:03	A*68:02	B*08:132	B*53:01	C*04:01	C*17:01
NA19131_SRR070783	A*66:03	A*68:02	B*42:01	B*53:01	C*04:01	C*17:01	A*66:03	A*68:02	B*42:01	B*53:01	C*04:01	C*17:01	A*66:02	A*68:02	B*42:01	B*53:01	C*04:01	C*17:01	A*01:81	A*34:01	B*42:01	B*51:01	C*04:01	C*17:01	A*66:03	A*68:02	B*42:08	B*53:01	C*04:128	C*17:01
NA19137_SRR081226	A*02:01	A*30:01	B*07:02	B*45:01	C*07:02	C*16:01	A*02:01	A*30:01	B*07:02	B*45:01	C*07:02	C*16:01	A*02:01	A*30:01	B*07:02	B*45:01	C*07:02	C*16:01	A*02:01	A*30:01	B*07:30	B*45:01	C*07:105	C*16:01	A*30:01	A*30:106	B*07:261	B*45:01	C*16:02	C*16:77N
NA19137_SRR081237	A*02:01	A*30:01	B*07:02	B*45:01	C*07:02	C*16:01	A*02:01	A*30:01	B*07:02	B*45:01	C*07:02	C*16:01	A*02:01	A*30:01	B*07:02	B*45:01	C*07:02	C*16:01	A*02:01	A*30:01	B*07:02	B*45:01	C*07:02	C*16:01	A*30:01	A*30:106	B*07:261	B*45:01	C*07:507N	C*16:01
NA19137_SRR792542	A*02:01	A*30:01	B*07:02	B*45:01	C*07:02	C*16:01	A*02:01	A*30:01	B*07:02	B*45:01	C*07:02	C*16:01	A*02:01	A*30:01	B*07:02	B*45:01	C*07:02	C*16:01	A*02:01	A*30:01	B*07:02	B*45:01	C*07:02	C*16:01	A*02:01	A*30:01	B*07:02	B*45:01	C*07:149	C*16:01
NA19137_SRR792560	A*02:01	A*30:01	B*07:02	B*45:01	C*07:02	C*16:01	A*02:01	A*30:01	B*07:02	B*45:01	C*07:02	C*16:01	A*02:01	A*30:01	B*07:02	B*45:01	C*07:02	C*16:01	A*02:01	A*30:01	B*07:02	B*45:01	C*07:02	C*16:01	A*02:01	A*30:01	B*07:02	B*45:01	C*07:396	C*16:01
NA19138_SRR070472	A*02:01	A*23:01	B*07:02	B*58:01	C*07:01	C*07:02	A*02:01	A*23:01	B*07:02	B*58:01	C*07:01	C*07:02	A*02:01	A*23:01	B*07:02	B*58:01	C*07:01	C*07:02	A*02:01	A*23:01	B*07:02	B*58:01	C*07:02	C*07:18	A*02:60	A*23:01	B*07:36	B*58:01	C*07:02	C*07:18
NA19138_SRR070776	A*02:01	A*23:01	B*07:02	B*58:01	C*07:01	C*07:02	A*02:01	A*23:01	B*07:02	B*58:01	C*07:01	C*07:02	A*02:01	A*23:01	B*07:02	B*58:01	C*07:01	C*07:02	A*02:43N	A*23:01	B*07:02	B*35:01	C*07:02	C*07:06	A*02:01	A*23:01	B*07:36	B*58:01	C*07:18	C*07:56
NA19141_SRR077433	A*02:11	A*36:01	B*35:01	B*52:01	C*07:01	C*16:01	A*02:11	A*36:01	B*35:01	B*52:01	C*07:01	C*16:01	A*02:11	A*36:01	B*35:01	B*52:01	C*07:01	C*16:01	A*02:01	A*36:01	B*51:01	B*51:02	C*07:18	C*16:01	A*01:01	A*36:01	B*35:05	B*51:09	C*07:18	C*16:01
NA19141_SRR077464	A*02:11	A*36:01	B*35:01	B*52:01	C*07:01	C*16:01	A*02:11	A*36:01	B*35:01	B*52:01	C*07:01	C*16:01	A*02:11	A*36:01	B*35:01	B*52:01	C*07:01	C*16:01	A*02:01	A*36:01	B*51:01	B*52:01	C*07:19	C*16:01	A*02:11	A*36:01	B*35:05	B*78:09	C*07:18	C*16:01
NA19143_SRR077445	A*02:02	A*23:01	B*52:01	B*53:01	C*04:01	C*16:01	A*02:02	A*23:01	B*52:01	B*53:01	C*04:01	C*16:01	A*02:02	A*23:01	B*52:01	B*53:01	C*04:01	C*16:01	A*23:01	A*68:17	B*51:01	B*53:01	C*04:01	C*16:01	A*02:02	A*23:01	B*35:01	B*51:187	C*04:239	C*16:01
NA19143_SRR081272	A*02:02	A*23:01	B*52:01	B*53:01	C*04:01	C*16:01	A*02:02	A*23:01	B*52:01	B*53:01	C*04:01	C*16:01	A*02:02	A*23:01	B*52:01	B*53:01	C*04:01	C*16:01	A*02:02	A*23:01	B*52:01	B*53:01	C*04:01	C*16:01	A*02:02	A*23:01	B*35:330	B*51:01	C*04:239	C*16:93
NA19144_SRR077392	A*32:01	A*33:03	B*53:01	B*58:01	C*03:02	C*04:01	A*32:01	A*33:03	B*35:01	B*58:01	C*03:02	C*04:01	A*32:01	A*33:03	B*35:01	B*58:01	C*03:15	C*04:01	A*01:22N	A*33:03	B*53:01	B*58:01	C*03:02	C*04:01	A*32:101Q	A*33:03	B*35:01	B*58:01	C*03:02	C*04:01
NA19144_SRR077468	A*32:01	A*33:03	B*53:01	B*58:01	C*03:02	C*04:01	A*32:01	A*33:03	B*53:01	B*58:01	C*03:02	C*04:01	A*32:01	A*33:03	B*35:01	B*58:01	C*03:02	C*04:01	A*32:01	A*33:03	B*35:01	B*58:01	C*03:04	C*04:01	A*32:02	A*33:03	B*58:01	B*58:01	C*03:02	C*04:13
NA19152_SRR071135	A*03:01	A*26:01	B*15:10	B*56:01	C*01:02	C*08:04	A*03:01	A*26:01	B*15:10	B*56:01	C*01:02	C*08:04	A*03:01	A*26:01	B*15:10	B*56:01	C*01:02	C*08:04	A*03:01	A*26:01	B*15:10	B*56:04	C*01:02	C*08:04	A*03:01	A*26:01	B*15:18	B*56:04	C*01:67	C*08:139
NA19152_SRR071167	A*03:01	A*26:01	B*15:10	B*56:01	C*01:02	C*08:04	A*03:01	A*26:01	B*15:10	B*56:01	C*01:02	C*08:04	A*03:12	A*26:01	B*15:10	B*56:01	C*01:02	C*08:04	A*03:12	A*26:01	B*15:18	B*56:01	C*01:02	C*08:02	A*03:01	A*26:135	B*56:01	B*56:04	C*01:106	C*08:139
NA19153_SRR070660	A*33:03	A*36:01	B*18:01	B*53:01	C*04:01	C*05:01	A*33:03	A*36:01	B*18:01	B*53:01	C*04:01	C*05:01	A*33:03	A*36:01	B*18:01	B*53:01	C*04:01	C*05:01	error	error	error	error	error	error	A*01:88	A*33:03	B*18:68	B*53:01	C*04:56	C*05:01
NA19153_SRR070846	A*33:03	A*36:01	B*18:01	B*53:01	C*04:01	C*05:01	A*33:03	A*36:01	B*18:01	B*53:01	C*04:01	C*05:01	A*33:03	A*36:01	B*18:01	B*35:01	C*04:01	C*05:01	A*33:03	A*36:01	B*18:01	B*35:01	C*04:01	C*08:02	A*01:01	A*33:03	B*18:68	B*53:01	C*04:155	C*05:01
NA19159_SRR070478	A*03:01	A*23:01	B*52:01	B*57:02	C*16:01	C*18:01	A*03:01	A*23:01	B*52:01	B*57:02	C*04:01	C*16:01	A*03:01	A*23:01	B*52:01	B*57:02	C*16:01	C*18:01	A*03:13	A*23:01	B*51:07	B*57:02	C*04:03	C*16:01	A*03:01	A*23:01	B*57:05	B*78:09	C*16:77N	C*18:02
NA19159_SRR070786	A*03:01	A*23:01	B*52:01	B*57:02	C*16:01	C*18:01	A*03:01	A*23:01	B*52:01	B*57:02	C*16:01	C*18:01	A*03:01	A*23:01	B*52:01	B*57:02	C*16:01	C*18:01	A*03:124	A*23:09	B*51:01	B*57:01	C*16:01	C*18:01	A*03:01	A*23:01	B*51:01	B*57:05	C*16:01	C*18:02
NA19160_SRR077482	A*26:01	A*68:01	B*15:10	B*51:01	C*04:01	C*16:01	A*26:01	A*68:01	B*15:10	B*51:01	C*04:01	C*16:01	A*26:01	A*68:01	B*15:10	B*51:01	C*04:01	C*16:01	A*01:81	A*68:02	B*15:10	B*51:01	C*04:01	C*16:02	A*26:01	A*68:01	B*15:29	B*51:01	C*04:01	C*16:77N
NA19160_SRR081250	A*26:01	A*68:01	B*15:10	B*51:01	C*04:01	C*16:01	A*26:01	A*68:01	B*15:10	B*51:01	C*04:01	C*16:01	A*26:01	A*68:03	B*15:10	B*51:01	C*04:01	C*16:01	A*01:22N	A*26:01	B*15:18	B*52:01	C*04:01	C*16:01	A*66:01	A*68:01	B*15:29	B*78:09	C*04:01	C*16:01
NA19171_SRR077492	A*02:02	A*23:01	B*52:01	B*53:01	C*04:01	C*16:01	A*02:02	A*23:01	B*52:01	B*53:01	C*04:01	C*16:01	A*02:02	A*23:01	B*52:01	B*53:01	C*04:01	C*16:01	A*02:02	A*23:01	B*51:01	B*52:01	C*04:01	C*16:01	A*02:02	A*23:01	B*51:192	B*53:01	C*04:01	C*16:01
NA19171_SRR077493	A*02:02	A*23:01	B*52:01	B*53:01	C*04:01	C*16:01	A*02:02	A*23:01	B*52:01	B*53:01	C*04:01	C*16:01	A*02:02	A*23:01	B*52:01	B*53:01	C*04:01	C*16:01	A*02:02	A*23:01	B*51:01	B*52:01	C*04:01	C*16:01	A*02:02	A*23:79	B*52:43	B*53:01	C*04:56	C*16:73
NA19172_SRR111962	A*30:02	A*68:01	B*35:01	B*44:03	C*04:01	C*04:01	A*30:02	A*68:01	B*35:01	B*44:03	C*04:01	C*04:01	A*30:02	A*68:01	B*35:01	B*44:03	C*04:01	C*04:01	A*30:02	A*68:01	B*35:01	B*44:03	C*04:01	C*04:01	A*30:02	A*68:01	B*35:05	B*44:03	C*04:01	C*04:239
NA19200_SRR077432	A*23:01	A*30:02	B*07:02	B*52:01	C*07:02	C*16:01	A*23:01	A*30:02	B*07:02	B*52:01	C*07:02	C*16:01	A*23:01	A*30:02	B*07:02	B*52:01	C*07:02	C*16:01	A*23:01	A*30:02	B*07:126	B*52:01	C*07:02	C*16:01	A*23:01	A*30:02	B*07:36	B*78:09	C*07:02	C*16:73
NA19200_SRR078847	A*23:01	A*30:02	B*07:02	B*52:01	C*07:02	C*16:01	A*23:01	A*30:02	B*07:02	B*52:01	C*07:02	C*16:01	A*23:01	A*30:02	B*07:02	B*52:01	C*07:02	C*16:01	A*23:09	A*30:02	B*07:02	B*52:01	C*07:47	C*16:01	A*23:01	A*30:02	B*07:02	B*52:01	C*16:01	C*16:73
NA19201_SRR077439	A*03:01	A*33:03	B*15:16	B*18:01	C*02:02	C*14:02	A*03:01	A*33:03	B*15:16	B*18:01	C*02:02	C*14:02	A*03:01	A*33:03	B*15:16	B*18:01	C*02:02	C*14:02	A*03:01	A*33:03	B*18:01	B*18:01	C*02:02	C*14:02	A*03:01	A*33:03	B*15:16	B*18:01	C*02:02	C*14:75
NA19201_SRR077462	A*03:01	A*33:03	B*15:16	B*18:01	C*02:02	C*14:02	A*03:01	A*33:03	B*15:16	B*18:01	C*02:02	C*14:02	A*03:01	A*33:03	B*15:16	B*18:01	C*02:02	C*14:02	A*03:01	A*31:01	B*15:16	B*18:01	C*02:02	C*14:02	A*03:01	A*33:03	B*15:16	B*18:68	C*02:02	C*14:02
NA19204_SRR077857	A*02:05	A*30:02	B*18:01	B*58:01	C*07:01	C*08:02	A*02:05	A*30:02	B*18:01	B*58:01	C*07:01	C*08:02	A*02:05	A*30:02	B*18:01	B*58:01	C*07:01	C*08:02	A*02:02	A*30:02	B*18:01	B*58:01	C*07:01	C*08:02	A*02:655	A*30:02	B*18:68	B*35:01	C*07:18	C*08:02
NA19204_SRR081263	A*02:05	A*30:02	B*18:01	B*58:01	C*07:01	C*08:02	A*02:05	A*30:02	B*18:01	B*58:01	C*07:01	C*08:02	A*02:05	A*30:02	B*18:01	B*58:01	C*07:01	C*08:02	A*02:05	A*30:04	B*18:01	B*58:01	C*07:18	C*08:02	A*02:05	A*30:02	B*18:68	B*58:01	C*07:18	C*08:02
NA19206_SRR070491	A*01:01	A*02:01	B*42:01	B*53:01	C*04:01	C*17:01	A*01:01	A*02:01	B*42:01	B*53:01	C*04:01	C*17:01	A*01:01	A*02:01	B*42:01	B*53:01	C*04:01	C*17:01	A*02:01	A*36:01	B*42:01	B*53:01	C*04:01	C*17:01	A*01:01	A*01:14	B*35:330	B*42:08	C*04:01	C*17:01
NA19206_SRR070781	A*01:01	A*02:01	B*42:01	B*53:01	C*04:01	C*17:01	A*01:01	A*02:01	B*42:01	B*53:01	C*04:01	C*17:01	A*01:01	A*02:01	B*08:01	B*35:01	C*04:01	C*17:01	A*01:01	A*02:01	B*42:01	B*58:01	C*04:01	C*17:01	A*01:01	A*01:14	B*08:132	B*51:148	C*04:239	C*17:03
NA19207_SRR081254	A*30:02	A*68:02	B*08:01	B*15:10	C*03:02	C*07:01	A*30:02	A*68:02	B*08:01	B*15:10	C*03:02	C*07:01	A*30:03	A*68:02	B*08:01	B*15:10	C*03:02	C*07:01	A*30:02	A*68:02	B*08:01	B*15:10	C*03:02	C*07:139	A*30:02	A*68:02	B*08:177	B*15:03	C*03:315	C*07:01
NA19207_SRR081256	A*30:02	A*68:02	B*08:01	B*15:10	C*03:02	C*07:01	A*30:02	A*68:02	B*08:01	B*15:10	C*03:02	C*07:01	A*30:02	A*68:02	B*08:01	B*15:10	C*03:02	C*07:01	A*30:02	A*68:02	B*08:01	B*15:10	C*03:02	C*07:214	A*30:02	A*68:02	B*08:177	B*15:18	C*03:02	C*07:01
NA19209_SRR077489	A*03:01	A*30:01	B*15:10	B*52:01	C*08:04	C*16:01	A*03:01	A*30:01	B*15:10	B*52:01	C*08:04	C*16:01	A*03:01	A*30:01	B*15:37	B*52:01	C*08:04	C*16:01	A*30:01	A*34:01	B*15:10	B*52:01	C*08:04	C*16:01	A*03:01	A*30:01	B*15:108	B*52:01	C*08:04	C*16:01
NA19209_SRR077859	A*03:01	A*30:01	B*15:10	B*52:01	C*08:04	C*16:01	A*03:01	A*30:01	B*15:10	B*52:01	C*08:04	C*16:01	A*03:01	A*30:01	B*15:10	B*52:01	C*08:04	C*16:01	A*30:01	A*34:07	B*15:10	B*52:01	C*08:04	C*16:01	A*03:01	A*30:01	B*15:18	B*52:43	C*08:113	C*16:01
NA19210_SRR078845	A*03:01	A*33:01	B*15:10	B*58:01	C*03:02	C*08:04	A*03:01	A*33:01	B*15:10	B*58:01	C*03:02	C*08:04	A*03:01	A*33:01	B*15:10	B*58:01	C*03:02	C*08:04	A*03:01	A*33:01	B*15:17	B*35:01	C*03:02	C*08:04	A*03:01	A*33:01	B*15:151	B*58:01	C*03:02	C*08:139
NA19210_SRR081222	A*03:01	A*33:01	B*15:10	B*58:01	C*03:02	C*08:04	A*03:01	A*33:01	B*15:10	B*58:01	C*03:02	C*08:04	A*03:01	A*33:01	B*15:10	B*58:01	C*03:02	C*08:04	A*03:01	A*33:01	B*15:10	B*35:01	C*03:02	C*08:04	A*03:01	A*33:01	B*15:09	B*35:01	C*03:02	C*08:113
NA19222_SRR748214	A*30:01	A*33:03	B*42:02	B*45:01	C*16:01	C*17:01	A*30:01	A*33:03	B*42:02	B*45:01	C*16:01	C*17:01	A*30:01	A*33:03	B*42:01	B*45:01	C*16:01	C*17:01	A*30:01	A*31:01	B*42:02	B*45:01	C*16:01	C*17:01	A*30:01	A*33:03	B*42:02	B*45:01	C*16:73	C*17:01
NA19223_SRR071186	A*30:01	A*33:03	B*41:04	B*42:01	C*17:01	C*17:01	A*30:01	A*33:03	B*41:04	B*42:01	C*17:01	C*17:01	A*30:01	A*33:03	B*42:01	B*42:01	C*17:01	C*17:01	A*30:01	A*33:03	B*42:01	B*42:01	no call	no call	A*30:01	A*33:03	B*08:132	B*41:44	C*17:01	C*17:03
NA19223_SRR071193	A*30:01	A*33:03	B*41:04	B*42:01	C*17:01	C*17:01	A*30:01	A*33:03	B*41:04	B*42:01	C*17:01	C*17:01	A*30:01	A*33:03	B*41:02	B*42:01	C*17:01	C*17:01	A*30:01	A*33:03	B*42:01	B*42:01	C*17:01	C*17:01	A*30:01	A*33:03	B*41:03	B*42:08	C*17:01	C*17:01
NA19238_SRR071173	A*30:01	A*36:01	B*53:01	B*57:03	C*04:01	C*18:01	A*30:01	A*36:01	B*35:01	B*57:03	C*04:01	C*18:01	A*30:01	A*36:01	B*35:01	B*57:03	C*04:01	C*18:01	A*30:01	A*34:01	B*53:01	B*57:01	C*04:01	C*18:01	A*01:11N	A*30:01	B*35:01	B*57:82	C*04:188	C*18:02
NA19238_SRR071195	A*30:01	A*36:01	B*53:01	B*57:03	C*04:01	C*18:01	A*30:01	A*36:01	B*53:01	B*57:03	C*04:01	C*18:01	A*30:01	A*36:01	B*53:01	B*57:03	C*04:01	C*18:01	A*30:01	A*34:01	B*53:01	B*57:01	C*04:01	C*18:01	A*01:14	A*30:01	B*35:330	B*57:03	C*04:01	C*18:02
NA19238_SRR792121	A*30:01	A*36:01	B*53:01	B*57:03	C*04:01	C*18:01	A*30:01	A*36:01	B*53:01	B*57:03	C*04:01	C*18:01	A*30:01	A*36:01	B*53:01	B*57:03	C*04:01	C*18:01	A*30:01	A*34:07	B*53:01	B*57:17	C*04:01	C*18:01	A*01:11N	A*30:01	B*53:01	B*57:82	C*04:01	C*18:02
NA19238_SRR792165	A*30:01	A*36:01	B*53:01	B*57:03	C*04:01	C*18:01	A*30:01	A*36:01	B*53:01	B*57:03	C*04:01	C*18:01	A*30:01	A*36:01	B*53:01	B*57:03	C*04:01	C*18:01	A*30:01	A*36:01	B*53:01	B*57:03	C*04:01	C*18:01	A*01:11N	A*30:01	B*53:01	B*57:82	C*04:01	C*18:02
NA19239_SRR792097	A*02:01	A*68:02	B*35:01	B*52:01	C*04:01	C*16:01	A*02:01	A*68:02	B*35:01	B*52:01	C*04:01	C*16:01	A*02:01	A*68:02	B*35:01	B*52:01	C*04:01	C*16:01	A*34:01	A*68:02	B*35:01	B*52:01	C*04:01	C*16:01	A*02:01	A*68:02	B*35:01	B*35:05	C*04:01	C*16:96
NA19239_SRR792159	A*02:01	A*68:02	B*35:01	B*52:01	C*04:01	C*16:01	A*02:01	A*68:02	B*35:01	B*52:01	C*04:01	C*16:01	A*02:01	A*68:02	B*35:01	B*52:01	C*04:01	C*16:01	A*01	A*02:01	B*35:02	B*51:01	C*04:01	C*16:01	A*02:95	A*68:02	B*35:286	B*52:01	C*04:01	C*16:01
NA19240_SRR792091	A*30:01	A*68:02	B*35:01	B*57:03	C*04:01	C*18:01	A*30:01	A*68:02	B*35:01	B*57:03	C*04:01	C*18:01	A*30:01	A*68:02	B*35:01	B*57:03	C*04:01	C*18:01	A*30:01	A*68:02	B*35:01	B*57:01	C*04:01	C*18:01	A*30:01	A*68:02	B*35:05	B*57:82	C*04:01	C*18:02
NA19240_SRR792767	A*30:01	A*68:02	B*35:01	B*57:03	C*04:01	C*18:01	A*30:01	A*68:02	B*35:01	B*57:03	C*04:01	C*18:01	A*30:01	A*68:02	B*35:01	B*57:03	C*04:01	C*18:01	A*30:01	A*68:02	B*35:01	B*57:03	C*04:01	C*18:01	A*30:01	A*68:02	B*35:05	B*57:82	C*04:01	C*18:02

## Sheet: Table S３
# Table S3: The validated HLA genotypes and the results of ALPHLARD, OptiType, PHLAT, and HLA-VBSeq from 253 HAPMAP WES data (downsampling ratio = 1/4).
Sample ID	Validated HLA genotype						ALPHLARD						OptiType						PHLAT						HLA-VBSeq
NA06985_SRR709972	A*02:01	A*03:01	B*07:02	B*57:01	C*06:02	C*07:02	A*02:01	A*03:01	B*07:02	B*57:01	C*06:02	C*07:02	A*02:01	A*03:01	B*07:02	B*57:01	C*06:02	C*07:02	A*02:01	A*03:01	B*07:18	B*57:01	C*06:02	C*07:02	A*02:01	A*03:01	B*07:02	B*57:79N	C*07:02	C*07:02
NA06994_SRR070528	A*02:01	A*32:01	B*08:01	B*40:02	C*02:02	C*07:01	A*02:01	A*32:01	B*08:01	B*40:02	C*02:02	C*07:01	A*02:01	A*32:01	B*08:01	B*27:07	C*02:02	C*07:01	A*02:01	A*02:65	B*08:01	B*40:06	C*02:02	C*07:01	A*02:533	A*32:01	B*40:02	B*40:302	C*02:35	C*07:01
NA06994_SRR070819	A*02:01	A*32:01	B*08:01	B*40:02	C*02:02	C*07:01	A*02:01	A*32:01	B*08:01	B*40:02	C*02:02	C*07:02	A*02:35	A*32:01	B*08:01	B*40:02	C*02:02	C*07:01	A*01:22N	A*32:01	B*08:01	B*40:06	C*02:02	C*07:02	A*02:48	A*32:101Q	B*08:177	B*40:302	C*02:02	C*07:521
NA07000_SRR766039	A*02:01	A*68:01	B*40:01	B*44:02	C*03:04	C*07:04	A*02:01	A*68:01	B*40:01	B*44:02	C*03:04	C*07:04	A*02:01	A*68:01	B*40:01	B*44:02	C*03:04	C*07:04	A*68:01	A*69:01	B*40:01	B*44:02	C*03:04	C*07:04	A*02:01	A*68:11N	B*40:01	B*44:02	C*03:04	C*07:04
NA07048_SRR099452	A*02:01	A*02:01	B*07:02	B*44:02	C*05:01	C*07:02	A*02:01	A*02:01	B*07:02	B*44:02	C*05:01	C*07:02	A*02:01	A*02:01	B*07:02	B*44:02	C*05:01	C*07:02	A*01	A*02:01	B*07:02	B*44:02	C*05:01	C*07:02	A*02:01	A*02:01	B*07:02	B*44:49	C*05:01	C*07:02
NA07056_SRR764718	A*01:01	A*02:01	B*08:01	B*57:01	C*06:02	C*07:01	A*01:01	A*02:01	B*08:01	B*57:01	C*06:02	C*07:01	A*01:01	A*02:01	B*08:01	B*57:01	C*06:02	C*07:01	A*01:81	A*02:269	B*08:01	B*57:01	C*06:02	C*07	A*01:01	A*02:01	B*08:33	B*57:82	C*06:24	C*07:205
NA07357_SRR764689	A*01:01	A*24:02	B*08:01	B*39:06	C*07:01	C*07:02	A*01:01	A*24:02	B*08:01	B*39:06	C*07:01	C*07:02	A*01:01	A*24:02	B*08:01	B*39:06	C*07:01	C*07:02	A*01:01	A*24:02	B*08:01	B*39:06	C*07:01	C*07:02	A*01:02	A*24:280	B*08:01	B*39:06	C*07:01	C*07:02
NA07357_SRR764690	A*01:01	A*24:02	B*08:01	B*39:06	C*07:01	C*07:02	A*01:01	A*24:02	B*08:01	B*38:01	C*07:01	C*07:02	A*01:01	A*24:02	B*08:01	B*39:12	C*07:01	C*07:02	A*01:01	A*24:02	B*08:01	B*39:10	C*07:01	C*07:02	A*01:01	A*24:02	B*08:01	B*38:60	C*07:02	C*07:02
NA10847_SRR070531	A*03:01	A*25:01	B*08:01	B*18:01	C*07:01	C*12:03	A*03:01	A*25:01	B*08:01	B*18:01	C*07:01	C*12:03	A*03:01	A*25:01	B*08:01	B*18:01	C*07:01	C*12:03	A*03:01	A*25:01	B*08:01	B*18:01	C*07:92	C*12:03	A*03:01	A*25:27	B*08:177	B*18:14	C*12:03	C*12:181
NA10847_SRR070823	A*03:01	A*25:01	B*08:01	B*18:01	C*07:01	C*12:03	A*03:01	A*25:01	B*08:01	B*18:01	C*07:01	C*12:03	A*03:01	A*25:01	B*08:01	B*18:01	C*07:01	C*12:03	error	error	error	error	error	error	A*03:234Q	A*03:266N	B*08:177	B*18:72	C*07:01	C*12:03
NA10851_SRR766044	A*01:01	A*24:02	B*08:01	B*40:01	C*03:04	C*07:01	A*01:01	A*24:02	B*08:01	B*40:01	C*03:04	C*07:01	A*01:01	A*24:02	B*08:01	B*40:01	C*03:04	C*07:01	A*01:22N	A*24:02	B*08:01	B*40:01	C*03:04	C*07:01	A*01:01	A*24:280	B*08:01	B*40:01	C*03:04	C*07:01
NA11829_SRR710128	A*02:01	A*02:01	B*15:01	B*44:02	C*03:04	C*05:01	A*02:01	A*02:01	B*15:01	B*44:02	C*03:04	C*05:01	A*02:01	A*02:01	B*15:01	B*44:02	C*03:04	C*05:01	A*01:81	A*02:01	B*15:01	B*44:02	C*03:04	C*05:01	A*02:01	A*02:648	B*15:377Q	B*44:49	C*03:04	C*05:01
NA11830_SRR766026	A*02:01	A*02:01	B*14:01	B*14:02	C*08:02	C*08:02	A*02:01	A*02:01	B*14:01	B*14:02	C*08:02	C*08:02	A*02:01	A*02:01	B*14:01	B*14:01	C*08:02	C*08:04	A*01:81	A*02:01	B*14:02	B*14:02	C*08:02	C*08:02	A*02:01	A*02:01	B*14:01	B*14:01	C*08:02	C*08:62
NA11831_SRR709975	A*01:01	A*03:01	B*07:02	B*08:01	C*07:01	C*07:02	A*01:01	A*03:01	B*07:02	B*08:01	C*07:01	C*07:02	A*01:01	A*03:01	B*07:02	B*08:01	C*07:01	C*07:02	A*01:81	A*03:01	B*07:141	B*08:08N	C*07:01	C*07:02	A*01:01	A*03:01	B*07:02	B*08:01	C*07:01	C*07:519
NA11832_SRR766003	A*02:01	A*32:01	B*27:05	B*40:02	C*02:02	C*07:04	A*02:01	A*32:01	B*27:05	B*40:02	C*02:02	C*07:04	A*02:01	A*32:01	B*27:05	B*40:02	C*02:02	C*07:04	A*02:01	A*32:01	B*27:07	B*40:02	C*02:02	C*07:04	A*02:01	A*32:01	B*27:32	B*40:02	C*02:02	C*07:04
NA11840_SRR070532	A*02:01	A*02:01	B*27:05	B*57:01	C*02:02	C*06:02	A*02:01	A*02:01	B*27:05	B*57:01	C*02:02	C*06:02	A*02:01	A*02:133	B*27:05	B*57:01	C*02:02	C*06:02	A*01:81	A*02:01	B*27:05	B*57:01	C*02:02	C*12:02	A*02:01	A*02:01	B*27:05	B*57:82	C*02:02	C*06:24
NA11840_SRR070809	A*02:01	A*02:01	B*27:05	B*57:01	C*02:02	C*06:02	A*02:01	A*02:01	B*27:05	B*57:01	C*02:02	C*06:02	A*02:01	A*02:35	B*27:05	B*57:01	C*02:02	C*06:02	A*01:81	A*02:01	B*27:05	B*57:32	C*02:02	C*06:02	A*02:656	A*02:658	B*27:05	B*57:82	C*02:02	C*06:02
NA11881_SRR766021	A*03:01	A*26:01	B*07:02	B*07:02	C*07:02	C*07:02	A*03:01	A*26:01	B*07:02	B*07:02	C*07:02	C*07:02	A*03:01	A*26:01	B*07:02	B*07:02	C*07:02	C*07:02	A*03:01	A*26:01	B*07:02	B*07:02	C*07:02	C*07:02	A*03:01	A*26:01	B*07:02	B*07:44N	C*07:02	C*07:02
NA11992_SRR701474	A*01:01	A*02:01	B*08:01	B*35:01	C*04:01	C*07:01	A*01:01	A*02:01	B*08:01	B*35:01	C*04:01	C*07:01	A*01:01	A*02:01	B*08:01	B*35:01	C*04:01	C*07:01	A*01:81	A*02:43N	B*08:33	B*35:01	C*04:01	C*07:01	A*01:01	A*02:602	B*08:01	B*35:01	C*07:01	C*07:205
NA11994_SRR701475	A*01:01	A*11:01	B*07:02	B*51:01	C*07:02	C*15:02	A*01:01	A*11:50Q	B*07:02	B*51:01	C*07:02	C*15:02	A*01:01	A*11:01	B*07:02	B*51:01	C*07:02	C*15:02	A*01:01	A*11:50Q	B*07:88	B*51:01	C*07:02	C*15:13	A*01:01	A*01:01	B*07:02	B*51:190	C*07:02	C*15:13
NA11995_SRR766010	A*01:01	A*01:01	B*08:01	B*57:01	C*06:02	C*07:01	A*01:01	A*01:01	B*08:01	B*57:01	C*06:02	C*07:01	A*01:01	A*01:01	B*08:01	B*57:01	C*06:02	C*07:01	A*01:01	A*01:81	B*08:01	B*57:01	C*06:02	C*07:110	A*01:01	A*01:01	B*08:134	B*57:79N	C*06:120	C*07:01
NA12003_SRR766061	A*02:01	A*02:01	B*08:01	B*13:02	C*06:02	C*07:01	A*02:01	A*02:01	B*08:01	B*13:02	C*06:02	C*07:01	A*02:01	A*02:01	B*08:01	B*13:02	C*06:02	C*07:01	A*01:81	A*02:01	B*08:01	B*13:02	C*06:02	C*07:01	A*02:01	A*02:01	B*08:136	B*13:02	C*06:120	C*07:01
NA12004_SRR766059	A*02:01	A*24:02	B*07:02	B*07:02	C*07:02	C*07:02	A*02:01	A*24:02	B*07:02	B*07:02	C*07:02	C*07:02	A*02:01	A*24:02	B*07:02	B*07:02	C*07:02	C*07:02	A*02:01	A*24:08	B*07:02	B*07:12	C*07:02	C*07:02	A*02:266	A*24:02	B*07:02	B*07:276	C*07:02	C*07:67
NA12005_SRR718067	A*02:01	A*29:02	B*07:02	B*27:05	C*01:02	C*07:02	A*02:01	A*29:02	B*07:02	B*27:05	C*01:02	C*07:02	A*02:01	A*29:02	B*07:02	B*27:05	C*01:02	C*07:02	A*02:01	A*29:02	B*07:141	B*27:05	C*01:02	C*07:02	A*02:01	A*29:95	B*07:07	B*27:32	C*01:67	C*07:511
NA12006_SRR716422	A*11:01	A*25:01	B*15:01	B*18:01	C*03:03	C*12:03	A*11:01	A*25:01	B*15:27	B*18:01	C*03:03	C*12:03	A*11:01	A*25:01	B*15:01	B*18:01	C*03:03	C*12:03	A*11:01	A*25:01	B*18:01	B*18:01	C*03:13	C*12:03	A*11:01	A*25:01	B*15:315	B*18:01	C*03:288	C*12:03
NA12043_SRR716423	A*02:06	A*26:01	B*35:01	B*38:01	C*04:01	C*12:03	A*02:01	A*26:01	B*35:01	B*38:01	C*04:01	C*12:03	A*02:01	A*26:01	B*35:01	B*38:01	C*04:01	C*12:03	A*02:01	A*26:01	B*35:01	B*38:16	C*04:01	C*12:08	A*02:01	A*26:01	B*35:330	B*38:01	C*04:01	C*12:03
NA12043_SRR716424	A*02:06	A*26:01	B*35:01	B*38:01	C*04:01	C*12:03	A*02:06	A*26:01	B*35:01	B*38:01	C*04:01	C*12:03	A*02:06	A*26:01	B*35:01	B*38:01	C*04:01	C*12:03	A*02:01	A*26:01	B*35:01	B*38:01	C*04:01	C*12:03	A*02:06	A*26:01	B*35:05	B*38:01	C*04:01	C*12:03
NA12044_SRR766060	A*01:01	A*02:01	B*07:02	B*07:02	C*07:02	C*07:02	A*01:01	A*02:01	B*07:02	B*07:02	C*07:02	C*07:02	A*01:01	A*02:01	B*07:02	B*07:02	C*07:02	C*07:02	A*01	A*02:43N	B*07:02	B*07:02	C*07:02	C*07:02	A*01:01	A*01:01	B*07:02	B*07:02	C*07:02	C*07:02
NA12144_SRR766058	A*02:01	A*03:01	B*35:01	B*44:02	C*04:01	C*07:04	A*02:01	A*03:01	B*35:01	B*44:02	C*04:01	C*07:04	A*02:01	A*03:01	B*35:01	B*44:02	C*04:01	C*07:04	A*02:01	A*03:01	B*35:01	B*44:02	C*04:01	C*07:139	A*02:01	A*03:01	B*35:01	B*44:02	C*04:01	C*07:04
NA12154_SRR702067	A*01:01	A*31:01	B*08:01	B*40:01	C*03:04	C*07:01	A*01:01	A*31:01	B*08:01	B*40:01	C*03:04	C*07:01	A*01:01	A*31:01	B*08:01	B*40:01	C*03:04	C*07:01	A*01:01	A*31:01	B*08:01	B*40:01	C*03:04	C*07:01	A*01:01	A*31:01	B*08:01	B*40:01	C*03:04	C*07:01
NA12155_SRR702068	A*01:01	A*02:01	B*08:01	B*44:02	C*05:01	C*07:01	A*01:01	A*02:01	B*08:01	B*44:02	C*05:01	C*07:01	A*01:01	A*02:01	B*08:01	B*44:02	C*05:01	C*07:01	A*01	A*02:01	B*08:01	B*44:02	C*05:01	C*07:01	A*01:01	A*01:01	B*08:177	B*44:49	C*05:01	C*07:01
NA12156_SRR764691	A*01:01	A*11:01	B*50:01	B*51:01	C*06:06	C*15:02	A*01:01	A*11:01	B*50:01	B*51:01	C*06:02	C*15:02	A*01:01	A*11:01	B*50:01	B*51:01	C*06:02	C*15:04	A*01:01	A*11:50Q	B*50:01	B*51:01	C*06:02	C*15:05	A*01:01	A*11:01	B*50:01	B*51:190	C*06:24	C*15:04
NA12234_SRR716435	A*11:01	A*32:01	B*40:02	B*44:03	C*15:02	C*16:01	A*11:01	A*32:01	B*40:02	B*44:03	C*15:02	C*16:01	A*11:01	A*32:01	B*40:02	B*44:03	C*15:02	C*16:01	A*11:50Q	A*32:01	B*40:02	B*44:03	C*15:02	C*16:01	A*11:01	A*32:01	B*40:02	B*44:03	C*15:104	C*16:01
NA12249_SRR070525	A*02:01	A*25:01	B*40:01	B*44:02	C*03:04	C*05:01	A*02:01	A*25:01	B*40:01	B*44:02	C*03:04	C*05:01	A*02:01	A*25:01	B*40:01	B*44:02	C*03:03	C*05:01	A*01:22N	A*25:01	B*40:01	B*44:02	C*03	C*08:41	A*02:60	A*25:01	B*40:147	B*44:269	C*03:03	C*05:01
NA12249_SRR070798	A*02:01	A*25:01	B*40:01	B*44:02	C*03:04	C*05:01	A*02:01	A*25:01	B*40:01	B*44:02	C*03:04	C*05:01	A*02:01	A*25:01	B*40:01	B*44:02	C*03:81	C*05:01	A*01:81	A*25:01	B*40	B*44:02	C*03:04	C*05:01	A*02:01	A*25:01	B*40:321	B*44:06	C*03:313	C*05:01
NA12716_SRR081269	A*02:01	A*02:01	B*44:02	B*49:01	C*05:01	C*07:01	A*02:01	A*02:01	B*44:02	B*51:01	C*05:01	C*07:02	A*02:01	A*02:74	B*44:02	B*49:01	C*05:01	C*07:01	A*01:81	A*02:01	B*44:02	B*45:01	C*05:01	C*07:04	A*02:01	A*02:659	B*44:03	B*49:01	C*05:01	C*07:205
NA12716_SRR081274	A*02:01	A*02:01	B*44:02	B*49:01	C*05:01	C*07:01	A*02:01	A*02:01	B*44:02	B*49:01	C*05:01	C*07:01	A*02:01	A*02:01	B*44:02	B*49:01	C*05:01	C*07:01	A*01:81	A*02:10	B*44:02	B*49:01	C*05:01	C*07:210	A*02:01	A*02:01	B*44:06	B*49:38	C*05:01	C*07:60
NA12717_SRR071172	A*01:01	A*02:01	B*07:02	B*08:01	C*07:01	C*07:02	A*01:01	A*02:01	B*07:02	B*08:01	C*07:01	C*07:02	A*01:01	A*02:01	B*07:02	B*08:01	C*07:01	C*07:02	A*01:81	A*02:279	B*07:02	B*08:01	C*07:02	C*07:02	A*01:01	A*02:01	B*07:02	B*08:01	C*07:02	C*07:522
NA12717_SRR071177	A*01:01	A*02:01	B*07:02	B*08:01	C*07:01	C*07:02	A*01:01	A*02:01	B*07:02	B*08:01	C*07:01	C*07:02	A*01:01	A*02:01	B*07:02	B*08:01	C*07:02	C*07:27	A*01:81	A*02:01	B*07:02	B*08:01	C*07:02	C*07:02	A*01:01	A*02:01	B*07:02	B*08:01	C*07:02	C*07:422
NA12750_SRR077449	A*02:01	A*31:01	B*07:02	B*15:01	C*03:03	C*07:02	A*02:01	A*31:01	B*07:02	B*15:01	C*03:04	C*07:02	A*02:01	A*31:01	B*07:02	B*15:01	C*03:02	C*07:02	A*31:01	A*34:01	B*07:07	B*15:01	C*03:02	C*07	A*31:15	A*31:36	B*07:02	B*15:27	C*03:04	C*07:342
NA12750_SRR081238	A*02:01	A*31:01	B*07:02	B*15:01	C*03:03	C*07:02	A*02:01	A*31:01	B*07:02	B*15:01	C*03:04	C*07:02	A*02:01	A*31:01	B*07:02	B*15:01	C*03:03	C*07:02	A*33:03	A*68:08	B*07:07	B*15:01	C*03	C*07:02	A*31:01	A*33:03	B*07:36	B*15:27	C*03:03	C*07:49
NA12750_SRR794547	A*02:01	A*31:01	B*07:02	B*15:01	C*03:03	C*07:02	A*02:01	A*31:01	B*07:02	B*15:01	C*03:03	C*07:02	A*02:01	A*31:01	B*07:02	B*15:01	C*03:03	C*07:02	A*02:68	A*31:01	B*07:02	B*15:01	C*03:03	C*07:32N	A*02:01	A*31:01	B*07:254	B*15:375N	C*03:03	C*07:511
NA12750_SRR794550	A*02:01	A*31:01	B*07:02	B*15:01	C*03:03	C*07:02	A*02:01	A*31:01	B*07:02	B*15:01	C*03:03	C*07:02	A*02:01	A*31:01	B*07:02	B*15:01	C*03:03	C*07:02	A*02:01	A*31:01	B*07:02	B*15:01	C*03:03	C*07:02	A*02:01	A*02:01	B*07:261	B*15:01	C*03:03	C*07:02
NA12751_SRR071136	A*01:01	A*02:01	B*07:02	B*08:01	C*07:01	C*07:02	A*01:01	A*02:01	B*07:02	B*08:01	C*07:01	C*07:02	A*01:01	A*02:01	B*07:02	B*08:01	C*07:01	C*07:02	A*01:81	A*02:01	B*07:08	B*08:01	C*07:02	C*07:02	A*01:01	A*02:189	B*07:36	B*08:177	C*07:01	C*07:553
NA12751_SRR071139	A*01:01	A*02:01	B*07:02	B*08:01	C*07:01	C*07:02	A*01:01	A*02:01	B*07:02	B*08:01	C*07:01	C*07:02	A*01:01	A*02:01	B*07:02	B*08:01	C*07:01	C*07:27	A*01:22N	A*02:01	B*07:02	B*08:01	C*07:02	C*07:02	A*01:14	A*02:48	B*07:261	B*08:128	C*07:01	C*07:510
NA12760_SRR081223	A*23:01	A*24:02	B*44:03	B*51:01	C*04:01	C*14:02	A*23:01	A*24:02	B*44:03	B*51:01	C*04:01	C*14:02	A*23:01	A*23:02	B*44:02	B*51:01	C*04:01	C*14:02	A*23:01	A*24:02	B*44:03	B*51:01	C*04:01	C*14:03	A*23:01	A*24:17	B*44:03	B*51:09	C*04:09N	C*14:02
NA12760_SRR081251	A*23:01	A*24:02	B*44:03	B*51:01	C*04:01	C*14:02	A*23:01	A*24:02	B*44:03	B*51:01	C*04:01	C*14:02	A*24:02	A*24:05	B*44:03	B*51:01	C*04:01	C*14:02	A*23:01	A*24:02	B*44:03	B*51:01	C*04:01	C*14:02	A*23:01	A*24:152	B*44:03	B*78:09	C*04:09N	C*14:02
NA12761_SRR077753	A*01:01	A*24:02	B*07:02	B*08:01	C*07:01	C*07:02	A*01:01	A*24:02	B*07:02	B*08:01	C*07:01	C*07:02	A*01:01	A*24:02	B*07:02	B*08:01	C*07:01	C*07:02	A*01:81	A*24:02	B*07:02	B*08:01	C*07:01	C*07:01	A*01:01	A*24:36N	B*07:261	B*08:177	C*07:01	C*07:67
NA12761_SRR081267	A*01:01	A*24:02	B*07:02	B*08:01	C*07:01	C*07:02	A*01:01	A*24:02	B*07:02	B*08:01	C*07:01	C*07:02	A*01:01	A*24:02	B*07:02	B*08:01	C*07:27	C*07:80	A*01:01	A*24:02	B*07:101	B*42:01	C*07:02	C*07:80	A*01:16N	A*24:02	B*08:79	B*08:177	C*07:01	C*07:02
NA12762_SRR718076	A*02:01	A*02:01	B*44:02	B*51:01	C*05:01	C*14:02	A*02:01	A*02:01	B*44:02	B*51:01	C*05:01	C*14:02	A*02:01	A*02:01	B*44:02	B*51:01	C*05:01	C*14:02	A*01:81	A*02:01	B*51:01	B*51:42	C*05:08	C*14:21N	A*02:06	A*02:06	B*44:49	B*51:01	C*14:69	C*14:78
NA12763_SRR077752	A*01:01	A*03:01	B*07:02	B*08:01	C*07:01	C*07:02	A*01:01	A*24:03	B*07:02	B*08:01	C*07:01	C*07:01	A*01:01	A*01:01	B*07:02	B*08:01	C*07:02	C*07:19	A*01:81	A*03	B*07:02	B*08:01	C*07:02	C*07:16	A*01:01	A*03:262N	B*07:36	B*08:136	C*07:02	C*07:60
NA12763_SRR081230	A*01:01	A*03:01	B*07:02	B*08:01	C*07:01	C*07:02	A*01:01	A*03:01	B*07:02	B*07:02	C*07:01	C*07:01	A*01:01	A*03:01	B*07:02	B*07:02	C*07:01	C*07:18	A*01:01	A*03:01	B*07:02	B*42:01	C*07:01	C*07:01	A*01:218	A*03:11N	B*07:285N	B*08:177	C*07:01	C*07:02
NA12812_SRR715913	A*02:01	A*02:01	B*44:02	B*44:02	C*05:01	C*05:01	A*02:01	A*02:01	B*44:02	B*44:02	C*05:01	C*05:01	A*02:01	A*02:01	B*44:02	B*44:02	C*05:01	C*05:01	A*01:81	A*02:01	B*44:02	B*44:02	C*05:01	C*05:01	A*02:01	A*02:01	B*44:02	B*44:49	C*05:01	C*05:07N
NA12813_SRR718077	A*24:02	A*29:02	B*44:03	B*57:01	C*06:02	C*16:01	A*24:02	A*29:02	B*44:03	B*57:01	C*06:02	C*16:01	A*24:02	A*29:02	B*44:03	B*57:01	C*06:02	C*16:01	A*24:02	A*29:02	B*44:03	B*57:01	C*06:02	C*16:01	A*24:02	A*29:95	B*44:49	B*57:83	C*06:120	C*16:85
NA12813_SRR718078	A*24:02	A*29:02	B*44:03	B*57:01	C*06:02	C*16:01	A*24:02	A*29:01	B*44:03	B*57:01	C*06:02	C*16:01	A*24:02	A*29:01	B*44:03	B*57:01	C*06:02	C*16:01	A*24:02	A*29:02	B*44:03	B*57:01	C*06:46N	C*16:04	A*24:02	A*29:95	B*44:03	B*57:86	C*06:120	C*16:85
NA12814_SRR715914	A*02:01	A*03:01	B*07:02	B*07:02	C*07:02	C*07:02	A*02:01	A*03:01	B*07:02	B*07:02	C*07:02	C*07:02	A*02:01	A*03:01	B*07:02	B*07:02	C*07:02	C*07:02	A*02:01	A*03:03N	B*07:02	B*07:02	C*07:02	C*07:02	A*03:01	A*03:01	B*07:02	B*07:252	C*07:02	C*07:02
NA12815_SRR716646	A*01:01	A*24:02	B*08:01	B*55:01	C*07:01	C*07:02	A*01:01	A*24:02	B*08:01	B*55:01	C*07:01	C*07:02	A*01:01	A*24:02	B*08:01	B*55:01	C*07:01	C*07:02	A*01:01	A*24:02	B*08:01	B*55:48	C*07:01	C*07:02	A*01:01	A*24:02	B*08:33	B*55:01	C*07:01	C*07:02
NA12872_SRR716647	A*01:01	A*03:01	B*08:01	B*14:02	C*07:01	C*08:02	A*01:01	A*03:01	B*08:01	B*14:02	C*07:01	C*08:02	A*01:01	A*03:01	B*08:01	B*14:02	C*07:01	C*08:02	A*01	A*03:01	B*08:01	B*14:02	C*07:188	C*08:02	A*01:01	A*03:01	B*08:01	B*14:01	C*07:01	C*08:53
NA12873_SRR702070	A*03:01	A*24:02	B*07:02	B*39:06	C*07:02	C*07:02	A*03:01	A*24:02	B*07:02	B*39:06	C*07:02	C*07:02	A*03:01	A*24:02	B*07:02	B*39:06	C*07:02	C*07:02	A*03:01	A*24:02	B*07:36	B*39:06	C*07:02	C*07:02	A*03:01	A*24:280	B*07:02	B*39:06	C*07:02	C*07:02
NA12874_SRR764692	A*02:01	A*24:02	B*35:01	B*51:01	C*04:01	C*14:02	A*02:01	A*24:02	B*35:01	B*51:01	C*01:02	C*04:01	A*02:01	A*24:02	B*35:21	B*53:07	C*04:01	C*14:02	A*02:43N	A*24:02	B*35:01	B*51:01	C*04:01	C*14:03	A*02:620	A*24:152	B*35:01	B*53:01	C*04:155	C*14:02
NA12878_SRR098401	A*01:01	A*11:01	B*08:01	B*56:01	C*01:02	C*07:01	A*01:01	A*11:01	B*08:01	B*56:01	C*01:02	C*07:01	A*01:01	A*11:01	B*08:05	B*56:01	C*01:02	C*07:01	A*01:01	A*11:01	B*08:01	B*56:04	C*01:02	C*07:01	A*01:01	A*11:50Q	B*08:01	B*56:04	C*01:128	C*07:01
NA12891_SRR098359	A*01:01	A*24:02	B*07:02	B*08:01	C*07:01	C*07:02	A*01:01	A*24:02	B*07:02	B*08:01	C*07:01	C*07:02	A*01:01	A*24:02	B*07:02	B*08:01	C*07:01	C*07:02	A*01:81	A*24:02	B*07:02	B*08:01	C*07:02	C*07:02	A*01:01	A*24:02	B*07:02	B*08:01	C*07:01	C*07:01
NA12892_ERR034529	A*02:01	A*11:01	B*15:01	B*56:01	C*01:02	C*04:01	A*02:01	A*11:01	B*15:01	B*56:01	C*01:02	C*04:01	A*02:01	A*11:01	B*15:01	B*56:01	C*01:02	C*04:01	A*02:01	A*11:01	B*55:02	B*56:03	C*01:02	C*04:01	A*02:68	A*11:01	B*15:01	B*56:01	C*01:02	C*04:01
NA18501_SRR100022	A*33:01	A*66:02	B*14:01	B*78:01	C*08:02	C*16:01	A*33:01	A*66:02	B*14:01	B*78:01	C*08:02	C*16:01	A*33:01	A*66:02	B*14:01	B*78:01	C*08:02	C*16:01	A*33:01	A*66:02	B*14:07N	B*78:01	C*08:02	C*16:01	A*33:01	A*66:02	B*14:01	B*78:01	C*08:02	C*16:73
NA18502_SRR764722	A*24:24	A*74:01	B*14:03	B*58:01	C*07:01	C*08:02	A*24:24	A*74:01	B*14:03	B*58:01	C*07:01	C*08:02	A*24:24	A*74:01	B*14:03	B*58:01	C*07:01	C*08:02	A*23:09	A*74:01	B*14:03	B*58:01	C*07	C*08:02	A*23:38N	A*74:01	B*14:03	B*58:01	C*07:205	C*08:62
NA18502_SRR764723	A*24:24	A*74:01	B*14:03	B*58:01	C*07:01	C*08:02	A*24:24	A*74:01	B*14:02	B*58:01	C*07:01	C*08:02	A*24:24	A*74:01	B*14:03	B*58:01	C*07:01	C*08:02	A*24:24	A*74:01	B*14:02	B*58:14	C*07:28	C*08:02	A*23:38N	A*74:01	B*14:03	B*58:01	C*07:01	C*08:62
NA18504_SRR100028	A*36:01	A*36:01	B*15:03	B*39:10	C*02:10	C*12:03	A*36:01	A*36:01	B*15:03	B*39:10	C*02:10	C*12:03	A*36:01	A*36:01	B*15:03	B*39:10	C*02:10	C*12:05	A*36:01	A*36:01	B*15:220	B*39:10	C*02:10	C*12:22	A*01:222	A*36:01	B*15:220	B*39:10	C*02:10	C*12:12
NA18505_SRR716648	A*26:01	A*74:01	B*15:03	B*53:01	C*02:10	C*07:01	A*26:01	A*74:01	B*15:03	B*53:01	C*02:02	C*07:01	A*26:01	A*74:01	B*15:03	B*53:01	C*02:10	C*07:01	A*01:81	A*74:01	B*15:03	B*53:01	C*02:10	C*07:01	A*26:15	A*74:01	B*15:03	B*53:01	C*02:10	C*07:01
NA18505_SRR716649	A*26:01	A*74:01	B*15:03	B*53:01	C*02:10	C*07:01	A*26:01	A*74:01	B*15:03	B*53:01	C*02:02	C*07:01	A*26:01	A*74:01	B*15:03	B*53:01	C*02:10	C*07:01	A*01:81	A*74:02	B*15:03	B*53:01	C*02:10	C*07:95	A*26:01	A*74:01	B*15:03	B*53:01	C*02:10	C*07:205
NA18507_SRR764745	A*23:01	A*30:01	B*15:03	B*42:01	C*02:10	C*17:01	A*23:01	A*30:01	B*07:02	B*15:03	C*02:02	C*17:01	A*23:01	A*30:01	B*15:03	B*42:01	C*02:10	C*17:01	A*23:01	A*30:01	B*15:103	B*42:08	C*02:10	C*17:01	A*23:01	A*30:01	B*15:03	B*42:08	C*02:10	C*17:01
NA18507_SRR764746	A*23:01	A*30:01	B*15:03	B*42:01	C*02:10	C*17:01	A*23:01	A*30:01	B*15:03	B*42:01	C*02:02	C*17:01	A*23:01	A*30:01	B*15:03	B*42:01	C*02:02	C*17:01	A*23:01	A*30:01	B*15:03	B*42:02	C*02:10	C*17:01	A*23:01	A*30:01	B*15:03	B*42:02	C*02:10	C*17:01
NA18508_SRR716637	A*33:03	A*68:02	B*42:01	B*53:01	C*04:01	C*17:01	A*33:03	A*68:02	B*42:01	B*53:01	C*04:01	C*17:01	A*33:03	A*68:02	B*42:01	B*53:01	C*04:01	C*17:01	A*31:01	A*68:02	B*42:01	B*53:01	C*04:01	C*17:01	A*33:03	A*68:02	B*42:02	B*53:01	C*04:01	C*17:01
NA18508_SRR716638	A*33:03	A*68:02	B*42:01	B*53:01	C*04:01	C*17:01	A*33:03	A*68:02	B*42:01	B*53:01	C*04:01	C*17:01	A*33:03	A*68:02	B*42:01	B*53:01	C*04:01	C*17:01	A*34:09	A*68:02	B*42:01	B*53:01	C*04:01	C*17:01	A*33:03	A*68:02	B*42:02	B*53:01	C*04:01	C*17:01
NA18516_SRR100026	A*03:01	A*29:02	B*15:10	B*53:01	C*04:01	C*04:01	A*03:01	A*29:02	B*15:10	B*53:01	C*04:01	C*04:01	A*03:01	A*29:02	B*15:10	B*53:01	C*04:01	C*04:01	A*03:120	A*29:02	B*15:10	B*35:01	C*04:01	C*04:01	A*03:01	A*29:02	B*15:18	B*53:01	C*04:01	C*04:71
NA18517_ERR034551	A*03:01	A*74:01	B*49:01	B*51:01	C*07:01	C*16:01	A*03:01	A*74:01	B*49:01	B*51:01	C*07:01	C*16:01	A*03:01	A*74:01	B*49:01	B*51:01	C*07:01	C*16:01	A*03:01	A*74:01	B*49:01	B*52:01	C*07:01	C*16:01	A*03:01	A*74:01	B*49:32	B*51:01	C*07:89	C*16:02
NA18522_SRR107025	A*03:01	A*36:01	B*15:03	B*49:01	C*02:10	C*07:01	A*03:01	A*36:01	B*15:03	B*49:01	C*02:02	C*07:01	A*03:01	A*36:01	B*15:03	B*49:01	C*02:10	C*07:01	A*01:01	A*03:01	B*15:03	B*15:210	C*02:10	C*07:01	A*01:01	A*03:01	B*15:03	B*49:38	C*07:01	C*07:453
NA18523_ERR034552	A*01:01	A*03:01	B*07:02	B*35:01	C*04:01	C*15:05	A*01:01	A*03:01	B*07:02	B*35:01	C*04:01	C*15:05	A*01:01	A*03:01	B*07:02	B*35:01	C*04:01	C*15:05	A*01:01	A*03:01	B*07:02	B*35:01	C*04:01	C*15:05	A*01:01	A*03:01	B*07:286	B*53:01	C*04:01	C*15:104
NA18526_ERR031854	A*24:02	A*33:03	B*40:01	B*58:01	C*03:02	C*07:02	A*24:02	A*33:03	B*40:01	B*58:01	C*03:02	C*07:02	A*24:02	A*31:01	B*40:01	B*58:01	C*03:02	C*07:02	A*24:02	A*33:03	B*40:152	B*58:01	C*03:02	C*07:02	A*24:61	A*33:03	B*40:01	B*58:01	C*03:02	C*07:02
NA18532_ERR031956	A*30:01	A*68:01	B*13:02	B*15:18	C*06:02	C*07:04	A*24:03	A*30:01	B*13:02	B*15:18	C*06:02	C*07:04	A*30:01	A*68:01	B*13:01	B*15:18	C*06:02	C*07:04	A*30:01	A*68:02	B*13:02	B*15:01	C*06:02	C*07:04	A*30:01	A*68:01	B*13:02	B*15:09	C*06:120	C*07:04
NA18537_ERR032033	A*02:07	A*11:01	B*38:02	B*46:01	C*01:02	C*07:02	A*02:07	A*11:01	B*38:01	B*46:01	C*01:02	C*07:02	A*02:07	A*34:01	B*14:02	B*15:01	C*01:02	C*06:02	A*02:60	A*11:01	B*46:01	B*67:02	C*01:02	C*07:155	A*02:07	A*11:25	B*38:60	B*46:66	C*01:130	C*07:511
NA18537_ERR032034	A*02:07	A*11:01	B*38:02	B*46:01	C*01:02	C*07:02	A*02:07	A*11:01	B*15:01	B*38:01	C*01:02	C*07:02	A*02:07	A*11:01	B*15:01	B*38:01	C*01:02	C*07:01	A*02:07	A*11:01	B*15:10	B*38:01	C*01:02	C*07:02	A*02:07	A*11:153	B*15:04	B*67:01	C*01:67	C*07:56
NA18542_ERR031855	A*11:01	A*33:03	B*46:01	B*58:01	C*01:02	C*03:02	A*11:01	A*33:03	B*46:01	B*58:01	C*01:02	C*03:02	A*11:01	A*33:03	B*46:01	B*58:01	C*01:02	C*03:02	A*11:01	A*31:01	B*46:01	B*58:01	C*01:02	C*03:02	A*11:75	A*33:03	B*46:66	B*58:01	C*01:130	C*03:338
NA18545_ERR031856	A*11:01	A*24:02	B*40:01	B*40:01	C*04:01	C*07:02	A*11:01	A*24:02	B*40:01	B*40:01	C*04:01	C*07:02	A*11:01	A*24:02	B*40:01	B*40:01	C*04:01	C*07:02	A*11:01	A*24:02	B*40:01	B*40:01	C*04:01	C*07:02	A*11:75	A*24:61	B*40:01	B*40:01	C*04:191N	C*07:02
NA18547_ERR031957	A*02:03	A*68:01	B*15:02	B*38:01	C*08:01	C*12:03	A*02:03	A*68:01	B*15:02	B*38:01	C*08:01	C*12:03	A*02:03	A*68:01	B*15:02	B*38:01	C*12:03	C*12:03	A*01:81	A*02:03	B*15:01	B*38:01	C*08:02	C*12:03	A*02:03	A*68:01	B*15:02	B*15:13	C*08:141Q	C*12:03
NA18550_ERR031958	A*02:07	A*02:07	B*13:01	B*46:01	C*01:02	C*03:04	A*02:01	A*02:07	B*13:02	B*46:01	C*01:02	C*03:04	A*02:01	A*02:07	B*13:01	B*46:01	C*01:02	C*04:06	A*02:03	A*02:03	B*13:02	B*46:01	C*01:02	C*03:04	A*02:01	A*02:07	B*13:87	B*46:01	C*01:02	C*01:30
NA18552_ERR031959	A*02:07	A*11:01	B*40:02	B*46:01	C*01:02	C*15:02	A*02:01	A*11:01	B*40:02	B*46:01	C*01:02	C*15:02	A*02:01	A*11:01	B*40:02	B*46:01	C*01:02	C*15:02	A*02:01	A*11:01	B*40:02	B*46:01	C*01:02	C*15:02	A*02:07	A*11:75	B*46:01	B*46:66	C*01:130	C*15:02
NA18555_ERR031857	A*02:06	A*11:01	B*07:05	B*54:01	C*01:02	C*07:02	A*02:01	A*11:01	B*07:05	B*54:01	C*01:02	C*07:02	A*02:01	A*11:01	B*07:05	B*54:01	C*01:02	C*07:02	A*02:01	A*11:01	B*07:32	B*54:01	C*01:02	C*07:02	A*02:549	A*11:75	B*07:06	B*54:01	C*01:130	C*07:340
NA18558_ERR031960	A*02:01	A*24:02	B*48:01	B*67:01	C*07:02	C*08:01	A*02:01	A*24:02	B*48:01	B*67:01	C*07:02	C*08:01	A*02:22	A*24:17	B*48:01	B*67:01	C*07:02	C*08:21	A*02:43N	A*24:02	B*48:06	B*67:03	C*07:02	C*08:21	A*24:61	A*24:362	B*48:01	B*67:01	C*07:02	C*08:141Q
NA18561_ERR031858	A*24:02	A*26:01	B*39:01	B*59:01	C*01:02	C*07:02	A*24:02	A*26:01	B*39:01	B*59:01	C*01:02	C*07:02	A*24:02	A*25:01	B*39:01	B*59:01	C*01:02	C*07:02	A*24:02	A*26:01	B*39:01	B*59:01	C*01:02	C*07:02	A*24:152	A*26:01	B*54:18	B*59:01	C*01:99	C*07:02
NA18562_ERR031859	A*11:01	A*33:03	B*51:01	B*52:01	C*12:02	C*14:02	A*11:01	A*31:01	B*51:01	B*52:01	C*12:02	C*14:02	A*11:01	A*31:01	B*51:01	B*51:01	C*12:02	C*14:02	A*11:01	A*31:01	B*52:01	B*52:01	C*12:02	C*14:21N	A*11:75	A*31:15	B*51:01	B*78:02	C*12:08	C*12:73
NA18563_ERR031860	A*02:01	A*33:03	B*48:01	B*51:01	C*08:03	C*15:02	A*02:01	A*33:03	B*48:01	B*51:01	C*08:03	C*15:02	A*02:01	A*31:01	B*48:01	B*51:01	C*08:03	C*15:02	A*02:43N	A*31:01	B*48:06	B*51:01	C*08:03	C*15:02	A*02:562	A*33:03	B*48:01	B*78:09	C*08:03	C*15:02
NA18564_ERR031861	A*02:01	A*30:01	B*13:01	B*13:02	C*03:04	C*06:02	A*02:01	A*30:01	B*13:01	B*13:02	C*03:04	C*06:02	A*02:01	A*30:01	B*13:01	B*13:02	C*03:02	C*06:02	A*02:01	A*30:01	B*13:01	B*13:01	C*03:04	C*06:02	A*02:81	A*30:01	B*13:02	B*13:87	C*03:243	C*06:02
NA18566_ERR031862	A*02:01	A*33:03	B*08:01	B*35:01	C*03:03	C*07:02	A*02:01	A*33:03	B*08:01	B*35:01	C*03:03	C*07:02	A*02:01	A*31:01	B*08:01	B*35:01	C*03:03	C*07:02	A*02:68	A*33:03	B*08:01	B*35:01	C*03	C*07:01	A*02:620	A*31:15	B*08:01	B*35:01	C*03:311	C*07:56
NA18570_ERR031863	A*02:01	A*02:06	B*15:01	B*15:11	C*03:03	C*03:03	A*02:01	A*02:06	B*15:01	B*15:11	C*03:03	C*03:03	A*02:01	A*02:01	B*15:11	B*40:52	C*03:03	C*03:03	A*01:81	A*02:01	B*15:11	B*15:11	C*03:20N	C*03:20N	A*02:06	A*02:60	B*15:11	B*15:315	C*03:243	C*03:243
NA18571_ERR031868	A*03:02	A*24:02	B*40:01	B*51:01	C*07:02	C*15:02	A*03:02	A*24:02	B*40:01	B*51:01	C*07:02	C*15:02	A*03:01	A*24:02	B*40:01	B*51:01	C*07:02	C*15:02	A*03:02	A*24:84N	B*40:01	B*51:01	C*07:02	C*15:02	A*03:02	A*24:152	B*51:09	B*51:56	C*07:429	C*15:02
NA18572_ERR031869	A*24:02	A*31:01	B*15:01	B*54:01	C*01:02	C*03:03	A*24:02	A*31:01	B*15:01	B*54:01	C*01:02	C*03:03	A*24:02	A*31:01	B*15:01	B*54:01	C*01:02	C*03:03	A*24:02	A*31:01	B*15:42	B*18:01	C*01:02	C*03:20N	A*24:61	A*31:01	B*15:66	B*54:18	C*01:130	C*03:336
NA18573_ERR031870	A*02:07	A*02:07	B*46:01	B*54:01	C*01:02	C*07:02	A*02:01	A*02:07	B*46:01	B*54:01	C*01:02	C*07:02	A*02:07	A*02:07	B*46:01	B*54:01	C*01:02	C*07:02	A*01:81	A*02:07	B*46:01	B*55:02	C*01:02	C*07:02	A*02:01	A*02:07	B*46:01	B*54:01	C*01:99	C*07:02
NA18576_ERR031871	A*02:01	A*03:02	B*08:01	B*35:01	C*03:03	C*07:02	A*02:01	A*03:01	B*08:01	B*35:01	C*03:04	C*07:02	A*02:01	A*03:02	B*08:01	B*35:01	C*03:03	C*07:02	A*02:01	A*03:02	B*08:01	B*35:01	C*03:03	C*07:02	A*02:533	A*03:02	B*08:01	B*35:01	C*03:243	C*07:548
NA18577_ERR032035	A*02:01	A*02:01	B*15:01	B*40:01	C*01:02	C*15:02	A*02:01	A*02:01	B*15:01	B*40:01	C*01:02	C*15:02	A*02:01	A*02:01	B*15:01	B*40:01	C*01:02	C*15:02	A*01:81	A*02:01	B*15:66	B*40:01	C*01:02	C*15:02	A*02:01	A*02:81	B*15:315	B*40:321	C*01:130	C*15:02
NA18577_ERR032036	A*02:01	A*02:01	B*15:01	B*40:01	C*01:02	C*15:02	A*02:01	A*02:01	B*15:01	B*40:01	C*01:02	C*15:02	A*02:01	A*02:01	B*15:01	B*40:01	C*01:02	C*15:02	A*01:81	A*02:01	B*07:02	B*15:01	C*01:02	C*15:05	A*02:01	A*02:11	B*15:377Q	B*40:01	C*15:02	C*15:16
NA18579_ERR032037	A*11:01	A*11:01	B*52:01	B*81:01	C*08:01	C*12:02	A*11:01	A*11:50Q	B*52:01	B*81:01	C*08:01	C*12:02	A*11:01	A*11:01	B*07:05	B*52:01	C*08:01	C*12:02	A*11:01	A*11:01	B*48:01	B*52:01	C*08:22	C*12:02	A*11:50Q	A*11:75	B*48:03	B*52:01	C*08:22	C*12:73
NA18579_ERR032038	A*11:01	A*11:01	B*52:01	B*81:01	C*08:01	C*12:02	A*11:01	A*11:32	B*52:01	B*81:01	C*08:01	C*12:02	A*11:01	A*11:01	B*52:01	B*81:01	C*08:21	C*12:02	A*11:01	A*11:01	B*48:04	B*52:01	C*08:22	C*12:08	A*11:50Q	A*11:75	B*52:01	B*81:01	C*08:22	C*12:08
NA18582_ERR031961	A*11:01	A*24:02	B*40:01	B*52:01	C*07:02	C*12:02	A*11:01	A*24:02	B*40:01	B*52:01	C*07:02	C*12:02	A*11:01	A*24:02	B*40:01	B*52:01	C*07:02	C*12:02	A*11:01	A*24:02	B*40:01	B*52:01	C*07:02	C*12:02	A*24:61	A*24:152	B*40:01	B*52:01	C*07:520	C*12:02
NA18592_ERR031962	A*24:02	A*31:01	B*15:18	B*40:06	C*08:01	C*08:01	A*24:02	A*31:01	B*15:18	B*40:02	C*08:01	C*08:01	A*24:02	A*31:01	B*15:03	B*40:02	C*08:01	C*08:01	A*24:02	A*31:01	B*15:18	B*40:02	C*08:22	C*08:36N	A*24:152	A*24:362	B*15:108	B*40:02	C*08:22	C*08:141Q
NA18593_ERR034531	A*01:01	A*24:02	B*37:01	B*40:01	C*04:01	C*06:02	A*01:01	A*24:02	B*37:01	B*40:01	C*04:01	C*06:02	A*01:01	A*24:02	B*37:01	B*40:01	C*04:01	C*06:02	A*01:01	A*24:02	B*37:01	B*40:01	C*04:01	C*06:02	A*24:61	A*24:369	B*37:01	B*40:01	C*04:01	C*06:02
NA18603_ERR031872	A*02:06	A*30:01	B*13:02	B*40:06	C*06:02	C*08:01	A*02:06	A*30:01	B*13:02	B*40:02	C*06:02	C*08:01	A*02:06	A*30:01	B*13:02	B*40:02	C*06:02	C*08:01	A*02:06	A*30:01	B*13:02	B*40:06	C*06:02	C*08:01	A*02:01	A*30:01	B*13:02	B*40:06	C*06:02	C*06:155
NA18605_ERR031873	A*02:03	A*02:06	B*15:01	B*38:02	C*03:03	C*07:02	A*02:01	A*02:03	B*15:01	B*38:02	C*03:03	C*07:02	A*02:01	A*02:01	B*15:01	B*38:02	C*03:03	C*07:02	A*01:81	A*02:03	B*15:01	B*39:05	C*03:03	C*07:02	A*02:03	A*02:658	B*15:66	B*39:104	C*03:03	C*07:360
NA18608_ERR031874	A*24:02	A*31:01	B*48:01	B*51:01	C*08:01	C*15:02	A*24:02	A*31:01	B*48:01	B*51:01	C*08:01	C*15:02	A*24:02	A*31:01	B*48:01	B*51:01	C*08:01	C*15:02	A*24:02	A*31:01	B*48	B*78:01	C*05:01	C*15:02	A*24:152	A*31:01	B*48:01	B*51:01	C*08:129N	C*15:02
NA18609_ERR031875	A*02:03	A*03:01	B*35:03	B*38:02	C*07:02	C*12:03	A*02:03	A*03:01	B*35:03	B*38:01	C*07:02	C*12:03	A*02:03	A*03:01	B*35:03	B*38:02	C*07:02	C*12:03	A*02:03	A*03:01	B*35:03	B*39:01	C*07:02	C*12:03	A*02:03	A*03:01	B*35:01	B*35:281	C*07:02	C*12:03
NA18611_ERR031876	A*11:01	A*11:01	B*46:01	B*51:01	C*07:02	C*14:02	A*11:01	A*11:01	B*46:01	B*51:01	C*07:02	C*14:02	A*11:01	A*11:01	B*46:01	B*51:01	C*07:02	C*14:02	A*11:01	A*11:01	B*46:01	B*51:02	C*07:01	C*14:02	A*11:25	A*11:50Q	B*46:01	B*51:206	C*07:02	C*14:78
NA18612_ERR034593	A*01:01	A*02:06	B*40:06	B*57:01	C*06:02	C*08:01	A*01:01	A*02:06	B*40:06	B*57:01	C*06:02	C*08:01	A*01:01	A*02:06	B*40:06	B*57:01	C*06:02	C*08:01	A*01:81	A*02:01	B*40:06	B*57:01	C*06:02	C*08:01	A*01:194	A*02:06	B*40:06	B*57:86	C*06:120	C*08:36N
NA18620_ERR031877	A*02:01	A*32:01	B*40:01	B*48:01	C*04:01	C*07:02	A*02:01	A*32:01	B*40:01	B*48:01	C*04:01	C*07:02	A*02:01	A*32:01	B*40:01	B*48:01	C*04:01	C*07:02	A*02:01	A*02:65	B*40:45	B*48:01	C*04:01	C*07	A*02:01	A*32:01	B*40:316	B*48:03	C*04:07	C*07:425
NA18621_ERR034595	A*11:01	A*24:02	B*15:01	B*15:18	C*01:02	C*08:01	A*11:01	A*24:02	B*15:01	B*15:18	C*01:02	C*08:01	A*11:01	A*24:02	B*15:01	B*15:18	C*01:02	C*08:01	A*11:01	A*24:02	B*15:07	B*15:18	C*01:40	C*08:27	A*24:05	A*24:61	B*15:01	B*15:18	C*01:130	C*08:141Q
NA18622_ERR032027	A*03:01	A*24:02	B*35:03	B*51:01	C*12:03	C*14:02	A*03:01	A*24:02	B*35:03	B*51:01	C*12:03	C*14:02	A*03:01	A*24:02	B*35:03	B*78:02	C*12:03	C*14:02	A*03:106	A*24:02	B*35:03	B*51:01	C*12:03	C*14:02	A*03:01	A*24:61	B*35:03	B*51:208	C*12:03	C*14:74
NA18622_ERR032028	A*03:01	A*24:02	B*35:03	B*51:01	C*12:03	C*14:02	A*03:01	A*24:02	B*35:03	B*51:01	C*12:03	C*14:02	A*03:01	A*24:02	B*35:03	B*78:01	C*12:03	C*14:02	A*03:01	A*24:02	B*35:01	B*51:01	C*12:03	C*14:02	A*03:01	A*24:364	B*35:03	B*78:02	C*12:12	C*14:02
NA18623_ERR032008	A*24:02	A*30:01	B*13:02	B*40:01	C*03:04	C*06:02	A*24:02	A*30:01	B*13:02	B*40:01	C*03:04	C*06:02	A*24:02	A*30:01	B*13:02	B*40:01	C*03:04	C*06:02	A*24:02	A*30:01	B*13:02	B*40:01	C*03:04	C*06:02	A*24:152	A*30:01	B*13:88	B*40:01	C*03:289	C*06:120
NA18624_ERR031928	A*30:01	A*32:01	B*13:02	B*52:01	C*06:02	C*12:02	A*30:01	A*32:01	B*13:02	B*52:01	C*06:02	C*12:02	A*30:01	A*32:01	B*13:02	B*52:01	C*06:02	C*12:02	A*30:01	A*32:01	B*13:02	B*52:01	C*06:02	C*12:02	A*30:01	A*74:01	B*13:02	B*52:01	C*06:102	C*12:73
NA18632_ERR031929	A*11:01	A*33:03	B*46:01	B*58:01	C*01:02	C*03:02	A*11:01	A*33:03	B*46:01	B*58:01	C*01:02	C*03:02	A*11:01	A*33:03	B*35:01	B*46:01	C*01:02	C*03:02	A*11:01	A*33:03	B*35:191	B*46:01	C*01:02	C*03:02	A*11:01	A*33:03	B*46:66	B*58:01	C*01:59	C*03:338
NA18633_ERR031878	A*11:01	A*11:01	B*54:01	B*54:01	C*01:02	C*01:02	A*11:01	A*11:01	B*54:01	B*54:01	C*01:02	C*01:02	A*11:01	A*11:01	B*54:01	B*54:01	C*01:02	C*01:02	A*11:01	A*11:01	B*54:01	B*54:01	C*01:02	C*01:02	A*11:01	A*11:75	B*54:01	B*54:18	C*01:02	C*01:67
NA18635_ERR031879	A*11:01	A*11:01	B*40:06	B*51:01	C*08:01	C*14:02	A*11:01	A*32:101Q	B*51:01	B*51:10	C*08:01	C*14:02	A*11:01	A*11:01	B*40:06	B*51:01	C*08:01	C*14:02	A*11:01	A*11:01	B*40:06	B*51:01	C*08:01	C*14:02	A*11:50Q	A*11:77	B*40:06	B*51:01	C*08:08	C*14:02
NA18636_ERR031930	A*11:01	A*24:02	B*40:01	B*46:01	C*01:02	C*07:02	A*11:01	A*24:02	B*40:01	B*46:01	C*01:02	C*07:02	A*11:01	A*24:02	B*40:01	B*46:01	C*01:02	C*07:02	A*11:01	A*24:02	B*40:01	B*46:01	C*01:02	C*07:02	A*11:74	A*24:61	B*40:01	B*46:01	C*01:67	C*07:520
NA18637_ERR031931	A*02:01	A*11:01	B*15:01	B*67:01	C*04:01	C*07:02	A*02:197	A*11:01	B*15:01	B*67:01	C*04:01	C*07:02	A*02:01	A*11:01	B*15:01	B*67:01	C*04:01	C*07:02	A*11:01	A*69:01	B*46:01	B*67:01	C*04:01	C*07:02	A*02:02	A*11:75	B*15:142	B*67:01	C*04:128	C*07:02
NA18853_SRR100011	A*34:02	A*36:01	B*44:03	B*52:01	C*16:01	C*16:01	A*34:02	A*36:01	B*44:03	B*52:01	C*16:01	C*16:01	A*34:02	A*36:01	B*44:03	B*52:01	C*16:01	C*16:01	A*34:02	A*36:01	B*44:03	B*52:06	C*16:01	C*16:01	A*34:02	A*36:01	B*52:01	B*78:09	C*16:01	C*16:01
NA18856_SRR098533	A*33:03	A*74:01	B*35:01	B*49:01	C*04:01	C*07:01	A*33:03	A*74:01	B*35:01	B*49:01	C*04:01	C*07:01	A*33:01	A*74:01	B*35:01	B*49:01	C*04:01	C*07:01	A*01:22N	A*74:01	B*35:01	B*49:01	C*04:01	C*07:01	A*31:01	A*33:03	B*35:330	B*49:38	C*04:09N	C*07:89
NA18858_ERR034553	A*29:02	A*30:01	B*18:01	B*49:01	C*02:02	C*07:01	A*29:05	A*30:01	B*18:01	B*49:01	C*02:02	C*07:01	A*29:01	A*30:01	B*18:01	B*49:01	C*02:02	C*07:01	A*29:02	A*30:01	B*18:01	B*49:01	C*02:02	C*07:01	A*29:95	A*30:01	B*18:26	B*49:32	C*02:02	C*07:89
NA18861_ERR034554	A*03:01	A*68:02	B*13:02	B*57:03	C*03:02	C*07:01	A*03:01	A*68:02	B*13:02	B*57:03	C*03:02	C*07:01	A*03:01	A*68:02	B*13:02	B*57:03	C*03:02	C*07:01	A*03:116	A*68:02	B*13:02	B*57:03	C*03:02	C*07:01	A*03:01	A*68:02	B*13:02	B*57:03	C*03:338	C*07:453
NA18870_SRR100031	A*30:02	A*30:02	B*15:03	B*57:03	C*02:10	C*08:02	A*30:02	A*30:02	B*15:03	B*57:03	C*02:10	C*08:02	A*30:02	A*30:02	B*15:03	B*57:03	C*02:10	C*08:02	A*01	A*30:02	B*15:03	B*57:03	C*02:10	C*08:04	A*30:02	A*30:02	B*15:03	B*57:82	C*02:10	C*08:02
NA18871_SRR100029	A*30:01	A*36:01	B*42:01	B*52:01	C*16:01	C*17:01	A*30:01	A*36:01	B*42:01	B*52:01	C*16:01	C*17:01	A*30:01	A*36:01	B*42:01	B*52:01	C*16:01	C*17:01	A*30:01	A*34:08	B*42:01	B*51:07	C*16:01	C*17:01	A*01:11N	A*30:01	B*42:08	B*52:43	C*16:73	C*17:01
NA18912_SRR111960	A*34:02	A*74:01	B*53:01	B*53:01	C*04:01	C*04:01	A*34:02	A*74:01	B*53:01	B*53:01	C*04:01	C*04:01	A*34:02	A*74:01	B*53:01	B*53:01	C*04:01	C*04:01	A*01	A*74:01	B*53:01	B*53:01	C*04:01	C*04:01	A*34:02	A*74:01	B*35:01	B*53:01	C*04:01	C*04:155
NA18940_ERR034596	A*24:02	A*24:02	B*46:01	B*52:01	C*01:03	C*12:02	A*24:02	A*24:02	B*46:01	B*52:01	C*01:03	C*12:02	A*24:02	A*24:02	B*46:01	B*52:01	C*01:03	C*12:02	A*24:02	A*24:02	B*46:01	B*52:01	C*01:03	C*12:08	A*24:02	A*24:152	B*46:66	B*52:01	C*01:03	C*12:08
NA18942_ERR034597	A*24:02	A*33:03	B*35:01	B*44:03	C*03:03	C*14:03	A*24:02	A*33:03	B*35:01	B*44:03	C*03:03	C*14:03	A*24:02	A*33:03	B*35:01	B*44:03	C*03:03	C*14:03	A*24:02	A*31:01	B*35:01	B*44:03	C*03:03	C*14:03	A*24:362	A*33:03	B*35:01	B*44:03	C*03:243	C*14:03
NA18943_ERR034598	A*02:06	A*02:07	B*35:01	B*46:01	C*01:02	C*03:03	A*02:01	A*02:07	B*35:01	B*46:01	C*01:02	C*03:03	A*02:07	A*02:07	B*35:01	B*46:01	C*01:02	C*03:03	A*01:81	A*02:01	B*35:01	B*46:01	C*01:02	C*03:03	A*02:07	A*02:602	B*15:66	B*35:01	C*01:59	C*03:03
NA18944_ERR034599	A*02:06	A*24:02	B*40:02	B*51:01	C*03:04	C*14:02	A*02:06	A*24:02	B*40:02	B*51:01	C*03:04	C*14:02	A*02:06	A*24:02	B*40:02	B*51:01	C*03:04	C*14:02	A*02:06	A*24:02	B*40:02	B*51:01	C*03:04	C*14:02	A*24:61	A*24:364	B*40:02	B*51:190	C*03:243	C*14:69
NA18945_ERR034600	A*31:01	A*33:03	B*15:01	B*44:03	C*07:02	C*14:03	A*33:03	A*33:03	B*15:01	B*44:03	C*07:02	C*14:03	A*33:03	A*33:03	B*15:01	B*44:03	C*07:02	C*14:03	A*33:03	A*34:03	B*15:01	B*44:03	C*07:02	C*14:03	A*31:01	A*33:03	B*15:07	B*44:03	C*07:02	C*14:03
NA18947_ERR034601	A*02:06	A*24:02	B*52:01	B*52:01	C*12:02	C*12:02	A*02:06	A*24:02	B*52:01	B*52:01	C*12:02	C*12:02	A*02:01	A*24:02	B*52:01	B*52:01	C*12:02	C*12:02	A*02	A*24:02	B*51:01	B*51:01	C*12:02	C*12:02	A*02:06	A*24:152	B*52:01	B*52:01	C*12:02	C*12:08
NA18948_ERR034602	A*26:01	A*30:01	B*07:02	B*13:02	C*06:02	C*07:02	A*26:01	A*30:01	B*07:02	B*13:02	C*06:02	C*07:02	A*26:01	A*30:01	B*07:02	B*13:02	C*06:02	C*07:02	A*26:01	A*30:01	B*07:02	B*13:02	C*06:02	C*07:02	A*26:08	A*30:01	B*07:02	B*13:88	C*06:120	C*07:49
NA18949_ERR034603	A*24:02	A*26:03	B*07:02	B*40:02	C*03:04	C*07:02	A*24:02	A*26:03	B*07:02	B*40:02	C*03:04	C*07:02	A*24:02	A*26:03	B*07:02	B*40:02	C*03:04	C*07:02	A*24:02	A*25:01	B*07:02	B*40:02	C*03:04	C*07:02	A*24:61	A*26:03	B*07:02	B*40:02	C*03:243	C*07:49
NA18951_ERR034604	A*24:02	A*24:02	B*40:01	B*59:01	C*01:02	C*03:04	A*24:02	A*24:02	B*40:01	B*59:01	C*01:02	C*03:04	A*24:02	A*24:02	B*40:01	B*59:01	C*01:02	C*03:03	A*24:02	A*24:02	B*40:01	B*59:01	C*01:02	C*03:04	A*24:61	A*24:152	B*40:316	B*59:01	C*01:130	C*03:04
NA18952_ERR034605	A*24:02	A*31:01	B*07:02	B*51:01	C*07:02	C*14:02	A*24:02	A*31:01	B*07:02	B*51:01	C*07:02	C*14:02	A*24:02	A*31:01	B*07:02	B*51:01	C*07:02	C*14:02	A*24:02	A*31:01	B*07:106	B*51:01	C*07:198N	C*14:02	A*24:61	A*31:15	B*07:02	B*51:01	C*07:584	C*14:03
NA18953_SRR099546	A*11:01	A*31:01	B*40:01	B*40:02	C*03:04	C*03:04	A*11:01	A*31:01	B*40:01	B*40:02	C*03:04	C*03:04	A*11:01	A*31:01	B*40:01	B*40:02	C*03:04	C*03:04	A*11:60	A*31:01	B*40:01	B*40:02	C*03:04	C*03:04	A*31:01	A*31:01	B*40:147	B*40:302	C*03:04	C*03:04
NA18956_SRR766028	A*02:01	A*02:01	B*15:01	B*40:02	C*03:03	C*03:04	A*02:01	A*02:01	B*15:01	B*40:02	C*03:03	C*03:04	A*02:01	A*02:01	B*15:01	B*40:02	C*03:03	C*03:03	A*01:81	A*02:01	B*15:04	B*40:02	C*03:03	C*03:04	A*02:01	A*02:01	B*15:11	B*40:06	C*03:13	C*03:243
NA18959_SRR099545	A*11:01	A*24:02	B*52:01	B*67:01	C*07:02	C*12:02	A*11:01	A*24:02	B*52:01	B*67:01	C*07:02	C*12:02	A*11:01	A*24:02	B*52:01	B*67:01	C*07:02	C*12:02	A*11:01	A*24:02	B*52:01	B*67:01	C*07:02	C*12:02	A*11:01	A*24:02	B*52:01	B*67:01	C*07:02	C*12:08
NA18960_SRR099533	A*24:02	A*24:02	B*40:06	B*54:01	C*01:02	C*08:01	A*24:02	A*24:02	B*40:02	B*54:01	C*01:02	C*08:01	A*24:02	A*24:02	B*40:02	B*54:01	C*01:02	C*08:01	A*24:02	A*24:02	B*40:02	B*54	C*01:42	C*08:01	A*24:02	A*24:05	B*40:06	B*54:18	C*01:127	C*08:127N
NA18961_SRR099544	A*11:01	A*24:02	B*51:01	B*54:01	C*01:02	C*01:02	A*11:01	A*24:02	B*51:01	B*54:01	C*01:02	C*01:02	A*11:01	A*24:02	B*51:01	B*54:01	C*01:02	C*01:02	A*11:01	A*24:02	B*51:01	B*54:01	C*01:02	C*01:02	A*11:261	A*24:280	B*54:01	B*54:18	C*01:40	C*01:67
NA18964_SRR099539	A*26:01	A*26:03	B*35:01	B*40:02	C*03:03	C*03:04	A*26:03	A*26:73	B*35:01	B*40:02	C*03:03	C*03:04	A*26:01	A*26:03	B*35:01	B*40:02	C*03:04	C*03:81	A*01	A*26:03	B*35:01	B*40:02	C*03:03	C*03:04	A*26:01	A*26:03	B*35:05	B*40:02	C*03:04	C*03:320
NA18965_SRR764771	A*26:02	A*31:01	B*40:06	B*56:01	C*04:01	C*08:01	A*26:01	A*31:01	B*40:06	B*46:01	C*04:01	C*05:01	A*25:01	A*31:01	B*40:06	B*56:01	C*04:01	C*08:01	A*31:01	A*34:01	B*40:02	B*46:01	C*04:01	C*08:03	A*26:11N	A*31:01	B*40:06	B*55:02	C*04:71	C*05:01
NA18965_SRR764772	A*26:02	A*31:01	B*40:06	B*56:01	C*04:01	C*08:01	A*26:02	A*31:01	B*15:17	B*44:03	C*07:01	C*07:02	A*26:02	A*31:01	B*15:42	B*40:02	C*04:01	C*05:01	A*26:01	A*31:04	B*15:64	B*40:06	C*04:03	C*08	A*26:50	A*31:01	B*40:314	B*55:02	C*04:191N	C*05:01
NA18966_SRR071175	A*02:06	A*02:07	B*15:01	B*35:01	C*03:03	C*03:03	A*02:06	A*02:07	B*15:01	B*35:01	C*03:03	C*03:04	A*02:07	A*02:74	B*15:01	B*35:01	C*03:03	C*03:03	A*02:269	A*02:60	B*15:39	B*35:67	C*03:04	C*03:04	A*02:07	A*02:51	B*15:01	B*35:01	C*03:03	C*03:03
NA18966_SRR071180	A*02:06	A*02:07	B*15:01	B*35:01	C*03:03	C*03:03	A*02:01	A*02:06	B*15:01	B*35:01	C*03:03	C*03:03	A*02:06	A*02:74	B*15:01	B*35:01	C*03:03	C*03:03	A*01:81	A*02:10	B*15:01	B*35:01	C*03:20N	C*03:20N	A*02:06	A*02:06	B*15:01	B*35:330	C*03:03	C*03:336
NA18967_SRR071192	A*24:02	A*24:02	B*40:02	B*51:01	C*03:04	C*14:02	A*24:02	A*24:02	B*40:02	B*51:01	C*03:04	C*14:02	A*24:02	A*24:02	B*40:02	B*51:10	C*03:04	C*14:02	A*24:02	A*24:02	B*40:02	B*51:02	C*03:04	C*14:02	A*24:14	A*24:23	B*40:302	B*51:09	C*03:04	C*14:69
NA18967_SRR071196	A*24:02	A*24:02	B*40:02	B*51:01	C*03:04	C*14:02	A*24:02	A*24:02	B*40:01	B*51:01	C*03:04	C*14:02	A*24:02	A*24:02	B*40:02	B*51:01	C*03:03	C*14:02	A*24:02	A*24:02	B*40:02	B*51:01	C*03:04	C*14:02	A*24:14	A*24:215	B*40:02	B*51:192	C*03:04	C*14:02
NA18968_SRR077480	A*11:01	A*31:01	B*40:01	B*51:01	C*07:02	C*14:02	A*11:01	A*31:01	B*40:01	B*51:01	C*07:02	C*14:02	A*11:01	A*31:01	B*40:01	B*51:01	C*07:02	C*14:02	A*11:60	A*31:01	B*40:01	B*51:119	C*07:02	C*14:02	A*31:01	A*31:15	B*40:316	B*40:321	C*07:02	C*14:71
NA18968_SRR081231	A*11:01	A*31:01	B*40:01	B*51:01	C*07:02	C*14:02	A*11:01	A*31:01	B*40:01	B*51:01	C*07:02	C*14:02	A*11:01	A*31:01	B*40:01	B*51:01	C*07:02	C*14:02	A*11:75	A*31:01	B*40:01	B*51:01	C*07:02	C*14:02	A*31:01	A*31:116	B*40:321	B*51:09	C*07:02	C*14:71
NA18969_SRR081266	A*24:02	A*31:01	B*48:01	B*52:01	C*08:03	C*12:02	A*24:02	A*31:01	B*48:01	B*52:01	C*08:03	C*12:02	A*31:01	A*33:26	B*48:01	B*52:01	C*08:03	C*12:02	A*24:02	A*33:03	B*48:20	B*52:01	C*08:03	C*12:02	A*24:23	A*31:15	B*48:03	B*52:01	C*08:03	C*12:08
NA18969_SRR081273	A*24:02	A*31:01	B*48:01	B*52:01	C*08:03	C*12:02	A*24:02	A*31:01	B*48:01	B*52:01	C*08:03	C*12:02	A*24:02	A*31:01	B*48:01	B*52:01	C*08:03	C*12:02	A*24:86N	A*31:01	B*48:10	B*51:01	C*08:40	C*12:22	A*31:01	A*31:114	B*48:03	B*52:01	C*08:03	C*12:08
NA18970_SRR071116	A*24:02	A*26:01	B*15:18	B*54:01	C*01:02	C*07:04	A*24:02	A*26:01	B*15:18	B*55:02	C*01:02	C*07:04	A*24:02	A*26:01	B*15:18	B*54:01	C*01:02	C*07:04	A*24:08	A*26:01	B*15:18	B*59:01	C*01:02	C*07:04	A*24:61	A*26:14	B*15:03	B*54:18	C*01:03	C*07:04
NA18970_SRR071127	A*24:02	A*26:01	B*15:18	B*54:01	C*01:02	C*07:04	A*24:02	A*26:01	B*15:18	B*55:01	C*01:02	C*07:04	A*24:02	A*26:01	B*15:18	B*54:01	C*01:02	C*07:04	A*24:02	A*26:01	B*15:18	B*55:01	C*01:02	C*07:04	A*24:23	A*26:50	B*15:29	B*54:18	C*01:128	C*07:523
NA18971_SRR077447	A*02:06	A*24:02	B*40:02	B*40:02	C*03:04	C*07:02	A*02:01	A*24:02	B*40:02	B*40:02	C*03:04	C*07:02	A*02:01	A*24:02	B*40:02	B*40:02	C*03:03	C*07:02	A*02:07	A*24:02	B*40:02	B*40:02	C*03:63	C*07:02	A*02:06	A*24:215	B*40:02	B*40:302	C*07:02	C*07:510
NA18971_SRR078842	A*02:06	A*24:02	B*40:02	B*40:02	C*03:04	C*07:02	A*02:01	A*24:02	B*40:02	B*40:02	C*03:04	C*07:02	A*02:01	A*24:02	B*40:02	B*40:02	C*03:04	C*07:02	A*02:07	A*24:02	B*40:02	B*40:02	C*03:02	C*07:208	A*02:06	A*24:30	B*40:302	B*40:314	C*03:04	C*07:02
NA18972_SRR077490	A*24:02	A*24:02	B*40:02	B*59:01	C*01:02	C*03:03	A*24:02	A*24:02	B*40:02	B*59:01	C*01:02	C*03:03	A*23:01	A*23:01	B*40:02	B*59:01	C*01:02	C*03:03	A*24:02	A*24:02	B*40:02	B*59:01	C*01:02	C*03:04	A*24:61	A*24:61	B*40:314	B*54:18	C*01:02	C*01:03
NA18972_SRR081255	A*24:02	A*24:02	B*40:02	B*59:01	C*01:02	C*03:03	A*24:02	A*24:02	B*40:02	B*56:01	C*01:02	C*04:01	A*24:02	A*24:02	B*35:15	B*55:02	C*01:02	C*03:02	A*24:02	A*24:02	B*40:02	B*54:01	C*01:14	C*03:04	A*24:152	A*24:369	B*40:314	B*56:04	C*01:129	C*03:02
NA18973_SRR077861	A*24:02	A*33:03	B*15:07	B*46:01	C*01:02	C*03:03	A*24:02	A*33:03	B*15:01	B*46:01	C*01:02	C*03:04	A*24:02	A*33:03	B*15:01	B*15:01	C*01:02	C*03:03	A*24:02	A*33:03	B*15:07	B*15:11	C*01:40	C*03:04	A*24:152	A*31:15	B*15:27	B*46:66	C*01:106	C*03:03
NA18973_SRR078846	A*24:02	A*33:03	B*15:07	B*46:01	C*01:02	C*03:03	A*24:02	A*33:03	B*15:01	B*46:01	C*01:02	C*03:04	A*24:02	A*33:03	B*15:01	B*46:01	C*01:02	C*03:03	A*24:20	A*33:03	B*15:07	B*46:01	C*01:02	C*03:20N	A*24:05	A*33:03	B*15:01	B*15:373	C*01:106	C*03:04
NA18974_SRR077456	A*02:01	A*26:01	B*39:01	B*40:01	C*07:02	C*07:02	A*02:01	A*26:01	B*38:01	B*40:01	C*07:02	C*07:02	A*02:01	A*26:01	B*38:01	B*40:01	C*07:02	C*07:02	A*01:81	A*26:01	B*39:01	B*40:01	C*07:02	C*07:02	A*02:662	A*26:135	B*39:01	B*40:285	C*07:02	C*07:56
NA18974_SRR081248	A*02:01	A*26:01	B*39:01	B*40:01	C*07:02	C*07:02	A*02:01	A*26:01	B*38:01	B*40:01	C*07:02	C*07:02	A*02:01	A*26:01	B*39:01	B*40:01	C*07:02	C*07:02	A*02:01	A*26:01	B*39:01	B*40:01	C*07:02	C*07:02	A*02:662	A*26:11N	B*39:01	B*40:285	C*07:425	C*07:425
NA18975_SRR078849	A*02:01	A*02:06	B*07:02	B*15:01	C*04:01	C*07:02	A*02:01	A*02:06	B*07:02	B*15:01	C*04:01	C*07:02	A*02:06	A*02:06	B*15:01	B*42:01	C*04:01	C*07:02	A*01:81	A*02:51	B*07:139	B*15	C*04:42	C*07:02	A*02:06	A*02:06	B*07:261	B*15:01	C*04:239	C*07:02
NA18975_SRR081225	A*02:01	A*02:06	B*07:02	B*15:01	C*04:01	C*07:02	A*02:01	A*02:01	B*07:02	B*15:01	C*04:01	C*07:02	A*02:01	A*02:22	B*07:02	B*15:01	C*04:01	C*07:02	A*01:81	A*02:269	B*07:111N	B*15:01	C*04:01	C*07:32N	A*02:01	A*02:26	B*07:02	B*15:01	C*04:01	C*07:49
NA18976_SRR077451	A*33:03	A*33:03	B*44:03	B*44:03	C*14:03	C*14:03	A*31:01	A*31:08	B*44:03	B*44:03	C*14:03	C*14:03	A*31:01	A*31:01	B*44:03	B*44:03	C*14:03	C*14:03	A*33:03	A*34:01	B*44:03	B*44:03	C*14:03	C*14:03	A*33:03	A*33:123N	B*44:03	B*44:03	C*14:02	C*14:03
NA18976_SRR077757	A*33:03	A*33:03	B*44:03	B*44:03	C*14:03	C*14:03	A*31:01	A*33:03	B*44:03	B*44:03	C*14:03	C*14:03	A*33:03	A*33:03	B*44:03	B*44:03	C*14:03	C*14:03	A*33:03	A*33:03	B*44:03	B*44:03	C*14:03	C*14:03	A*31:15	A*33:03	B*44:26	B*44:46	C*14:02	C*14:03
NA18978_SRR716650	A*03:01	A*31:01	B*40:02	B*44:02	C*05:01	C*14:02	A*03:01	A*31:01	B*40:02	B*44:02	C*05:01	C*14:02	A*03:01	A*31:01	B*40:02	B*44:02	C*05:01	C*14:02	A*03:01	A*31:01	B*40:02	B*44:03	C*05:08	C*14:02	A*03:01	A*31:01	B*40:02	B*44:09	C*14:02	C*14:69
NA18980_SRR716652	A*11:02	A*31:01	B*13:01	B*40:01	C*03:03	C*03:04	A*11:02	A*31:01	B*13:01	B*40:01	C*03:03	C*03:03	A*11:02	A*31:01	B*13:01	B*40:01	C*03:03	C*03:03	A*11:50Q	A*31:01	B*13:01	B*40:01	C*03:03	C*03:03	A*11:50Q	A*31:01	B*13:01	B*40:01	C*03:03	C*03:243
NA18980_SRR716653	A*11:02	A*31:01	B*13:01	B*40:01	C*03:03	C*03:04	A*11:01	A*31:01	B*13:02	B*40:01	C*03:03	C*03:04	A*11:01	A*31:01	B*13:01	B*40:01	C*03:03	C*03:03	A*11:01	A*31:01	B*13:02	B*40:49	C*03	C*03	A*11:01	A*31:01	B*13:01	B*40:01	C*03:243	C*03:243
NA18981_SRR077477	A*02:01	A*31:01	B*51:01	B*51:01	C*14:02	C*14:02	A*02:01	A*31:01	B*51:01	B*51:01	C*04:01	C*14:02	A*31:08	A*31:08	B*51:36	B*51:36	C*14:02	C*14:02	A*02:01	A*33:03	B*51:01	B*51:01	C*14:02	C*14:02	A*02:01	A*31:01	B*35:01	B*78:02	C*14:71	C*14:74
NA18981_SRR077751	A*02:01	A*31:01	B*51:01	B*51:01	C*14:02	C*14:02	A*02:01	A*31:01	B*51:01	B*51:01	C*07:02	C*14:02	A*02:01	A*31:01	B*51:01	B*51:01	C*14:02	C*14:02	A*01:81	A*02:01	B*51:01	B*51:01	C*14:02	C*14:02	A*02:01	A*31:01	B*51:09	B*51:206	C*14:02	C*14:76
NA18987_SRR077491	A*02:07	A*26:02	B*40:06	B*46:01	C*01:02	C*08:01	A*02:01	A*26:02	B*15:01	B*40:06	C*01:02	C*08:02	A*02:01	A*26:02	B*40:06	B*46:01	C*01:02	C*05:01	A*01:22N	A*26:02	B*40:06	B*46:01	C*01:02	C*05:01	A*02:656	A*26:02	B*40:06	B*46:01	C*01:02	C*01:30
NA18987_SRR077853	A*02:07	A*26:02	B*40:06	B*46:01	C*01:02	C*08:01	A*02:07	A*26:01	B*40:02	B*46:01	C*01:02	C*08:01	A*02:51	A*26:02	B*40:02	B*46:01	C*01:02	C*01:02	A*02:259	A*26:01	B*40:02	B*46:01	C*01:02	C*08:02	A*02:51	A*26:130	B*40:314	B*46:01	C*08:08	C*08:141Q
NA18990_SRR077454	A*24:02	A*33:03	B*40:02	B*44:03	C*03:03	C*14:03	A*24:02	A*31:08	B*44:03	B*44:03	C*03:03	C*14:02	A*24:02	A*31:01	B*40:02	B*44:03	C*03:03	C*14:02	A*24:02	A*31:01	B*40:02	B*44:46	C*03	C*14:02	A*24:152	A*33:123N	B*40:302	B*44:03	C*03:03	C*14:03
NA18990_SRR077486	A*24:02	A*33:03	B*40:02	B*44:03	C*03:03	C*14:03	A*24:02	A*33:01	B*40:02	B*44:03	C*03:04	C*14:03	A*24:02	A*33:01	B*40:19	B*44:02	C*03:02	C*14:03	A*24:02	A*33:03	B*40:02	B*44:03	C*03:04	C*14:03	A*24:152	A*31:15	B*40:302	B*44:26	C*03:04	C*14:03
NA18991_SRR077450	A*02:01	A*24:02	B*40:02	B*52:01	C*12:02	C*15:02	A*02:01	A*24:02	B*40:02	B*52:01	C*12:02	C*15:02	A*02:01	A*24:02	B*40:02	B*52:01	C*12:02	C*15:02	A*02:01	A*24:152	B*40:02	B*52:01	C*15:02	C*15:02	A*24:02	A*24:358	B*40:314	B*52:43	C*12:02	C*15:10
NA18991_SRR077855	A*02:01	A*24:02	B*40:02	B*52:01	C*12:02	C*15:02	A*02:01	A*24:02	B*40:02	B*52:01	C*12:02	C*15:02	A*02:01	A*23:01	B*40:02	B*51:01	C*12:02	C*15:02	A*02:264	A*24:02	B*40:06	B*52:01	C*12:02	C*12:02	A*02:01	A*24:23	B*40:02	B*52:01	C*12:02	C*15:17
NA18992_SRR716428	A*24:02	A*33:03	B*44:03	B*52:01	C*12:02	C*14:03	A*24:02	A*33:03	B*44:03	B*52:01	C*12:02	C*14:03	A*24:02	A*33:03	B*44:03	B*52:01	C*12:02	C*14:03	A*24:02	A*33:03	B*44:03	B*52:01	C*12:08	C*14:03	A*24:280	A*33:03	B*44:49	B*52:01	C*12:200	C*14:03
NA18994_SRR716431	A*24:02	A*31:01	B*07:02	B*40:02	C*03:04	C*07:02	A*24:02	A*31:01	B*07:02	B*40:02	C*03:04	C*07:02	A*24:02	A*31:01	B*07:02	B*40:02	C*03:04	C*07:02	A*24:02	A*31:01	B*07:02	B*40:02	C*03:46	C*07:02	A*24:02	A*31:01	B*07:02	B*40:06	C*03:344	C*03:344
NA18995_SRR764775	A*24:02	A*33:03	B*15:07	B*44:03	C*03:03	C*14:03	A*24:02	A*33:03	B*15:01	B*44:03	C*03:03	C*14:03	A*24:02	A*33:03	B*15:01	B*44:03	C*03:03	C*14:03	A*24:02	A*33:03	B*15:77	B*44:03	C*03:20N	C*14:03	A*24:152	A*33:03	B*44:03	B*44:259	C*03:03	C*14:03
NA18997_SRR702078	A*24:02	A*26:03	B*15:01	B*39:01	C*03:03	C*07:02	A*24:02	A*26:03	B*15:01	B*39:01	C*03:03	C*07:02	A*24:02	A*26:03	B*15:01	B*39:01	C*03:03	C*07:02	A*24:02	A*25:01	B*15:65	B*39:01	C*03:04	C*07:213	A*24:02	A*26:03	B*15:07	B*39:01	C*03:03	C*07:409
NA18998_SRR766013	A*02:06	A*24:02	B*52:01	B*54:01	C*01:02	C*12:02	A*02:06	A*24:02	B*52:01	B*54:01	C*01:02	C*12:02	A*02:06	A*24:02	B*52:01	B*54:01	C*01:02	C*12:02	A*02:01	A*24:02	B*52:01	B*54:18	C*01:02	C*12:02	A*24:02	A*24:215	B*52:43	B*54:01	C*01:30	C*12:16
NA18999_SRR112297	A*24:04	A*33:03	B*40:06	B*46:01	C*01:03	C*08:01	A*24:04	A*33:03	B*40:06	B*46:01	C*01:03	C*08:01	A*24:04	A*33:03	B*40:02	B*46:01	C*01:03	C*08:01	A*24:04	A*33:03	B*40:02	B*46:01	C*01:03	C*08:01	A*24:61	A*33:03	B*40:06	B*40:314	C*01:03	C*08:141Q
NA19000_SRR099528	A*24:02	A*24:02	B*54:01	B*67:01	C*01:02	C*07:02	A*24:02	A*24:02	B*54:01	B*67:01	C*01:02	C*07:02	A*24:02	A*24:02	B*54:01	B*67:01	C*01:02	C*07:02	A*24:02	A*24:02	B*54:01	B*67:01	C*01:02	C*07:02	A*24:02	A*24:280	B*54:18	B*67:01	C*01:40	C*07:02
NA19003_SRR099532	A*02:06	A*11:01	B*39:01	B*39:01	C*07:02	C*07:02	A*02:06	A*11:01	B*39:01	B*39:01	C*07:02	C*07:02	A*02:06	A*11:01	B*39:01	B*39:01	C*07:02	C*07:02	A*02:51	A*11:01	B*39:01	B*39:01	C*07:02	C*07:02	A*02:06	A*11:50Q	B*39:01	B*39:01	C*07:02	C*07:02
NA19005_SRR715906	A*02:01	A*33:03	B*58:01	B*67:01	C*03:02	C*07:02	A*02:01	A*33:03	B*58:01	B*67:01	C*03:02	C*07:02	A*02:01	A*33:03	B*58:01	B*67:01	C*03:02	C*07:02	A*02:06	A*33:03	B*39:10	B*56:13	C*03:02	C*07:02	A*02:642	A*33:03	B*58:01	B*67:01	C*03:02	C*07:02
NA19007_SRR099549	A*02:07	A*26:03	B*35:01	B*46:01	C*01:02	C*03:03	A*02:07	A*26:03	B*35:01	B*46:01	C*01:02	C*03:03	A*02:07	A*26:03	B*35:01	B*46:01	C*01:17	C*03:03	A*02:01	A*26:01	B*35:01	B*46:01	C*01:02	C*03:03	A*02:07	A*26:03	B*35:330	B*46:01	C*01:40	C*03:151
NA19012_SRR112294	A*24:02	A*24:02	B*35:01	B*35:01	C*03:03	C*03:03	A*24:02	A*24:02	B*35:01	B*35:01	C*03:03	C*03:03	A*24:02	A*24:02	B*35:01	B*35:01	C*03:03	C*03:03	A*24:02	A*24:02	B*35:01	B*35:01	C*03:03	C*03:03	A*24:02	A*24:152	B*35:01	B*35:05	C*03:119	C*03:285
NA19092_SRR100012	A*36:01	A*68:02	B*42:01	B*81:01	C*08:04	C*17:01	A*36:01	A*68:02	B*42:01	B*81:01	C*08:04	C*17:01	A*36:01	A*68:02	B*42:01	B*81:01	C*08:04	C*17:01	A*36:01	A*68:02	B*42:01	B*81:02	C*08:04	C*17:01	A*36:01	A*68:02	B*42:02	B*81:01	C*08:04	C*17:01
NA19093_SRR100033	A*23:01	A*30:01	B*35:01	B*53:01	C*04:01	C*08:02	A*23:01	A*30:01	B*35:01	B*53:01	C*04:01	C*08:02	A*23:01	A*30:01	B*53:01	B*53:01	C*04:01	C*08:02	A*23:01	A*30:01	B*53:01	B*53:01	C*04:01	C*08:02	A*23:01	A*30:78N	B*35:330	B*53:01	C*04:239	C*08:02
NA19098_SRR077453	A*02:01	A*36:01	B*51:01	B*53:01	C*06:02	C*16:01	A*01:01	A*02:01	B*51:01	B*53:01	C*06:02	C*16:01	A*01:01	A*02:01	B*51:01	B*53:01	C*16:04	C*16:04	A*01:01	A*02:01	B*51:01	B*51:01	C*12:03	C*16:04	A*01:01	A*02:533	B*51:01	B*53:01	C*06:16N	C*16:01
NA19098_SRR077460	A*02:01	A*36:01	B*51:01	B*53:01	C*06:02	C*16:01	A*02:01	A*36:01	B*51:01	B*53:01	C*06:02	C*16:01	A*02:01	A*36:01	B*51:01	B*51:01	C*06:02	C*16:01	A*02:01	A*36:01	B*51:01	B*51:01	C*06:02	C*16:01	A*01:218	A*02:81	B*51:01	B*53:01	C*06:02	C*16:73
NA19099_SRR748771	A*23:01	A*36:01	B*07:02	B*07:02	C*07:02	C*15:05	A*23:01	A*36:01	B*07:02	B*07:02	C*07:02	C*15:02	A*23:01	A*36:01	B*07:02	B*07:02	C*07:02	C*15:05	A*23:01	A*36:01	B*07:02	B*07:02	C*07:02	C*15:05	A*23:01	A*36:01	B*07:252	B*07:252	C*07:02	C*15:104
NA19099_SRR748772	A*23:01	A*36:01	B*07:02	B*07:02	C*07:02	C*15:05	A*23:01	A*36:01	B*07:02	B*07:02	C*07:02	C*15:02	A*23:01	A*36:01	B*07:02	B*07:02	C*07:02	C*15:02	A*23:49	A*36:01	B*07:02	B*07:02	C*07:02	C*15:02	A*23:01	A*36:01	B*07:02	B*07:285N	C*07:02	C*15:104
NA19102_SRR100034	A*03:01	A*30:01	B*18:01	B*42:01	C*02:02	C*17:01	A*03:01	A*30:01	B*18:01	B*42:01	C*02:02	C*17:01	A*03:01	A*30:01	B*18:01	B*42:01	C*02:02	C*17:01	A*30:01	A*34:07	B*18:01	B*42:01	C*02:02	C*17:01	A*03:01	A*30:01	B*18:135	B*42:08	C*02:02	C*17:01
NA19116_SRR100021	A*23:01	A*33:03	B*07:02	B*39:24	C*07:01	C*07:02	A*23:01	A*33:03	B*07:02	B*39:01	C*07:01	C*07:02	A*23:01	A*33:03	B*07:02	B*39:01	C*07:01	C*07:02	A*23:01	A*33:03	B*07:02	B*39:01	C*07:02	C*07:02	A*23:01	A*33:03	B*07:02	B*39:24	C*07:01	C*07:02
NA19119_SRR077471	A*23:01	A*36:01	B*35:01	B*49:01	C*04:01	C*07:01	A*23:01	A*36:01	B*35:01	B*49:01	C*04:01	C*07:01	A*23:01	A*36:01	B*35:01	B*45:01	C*04:01	C*07:01	A*24:13	A*36:01	B*35:01	B*49:01	C*04:01	C*07:01	A*23:05	A*36:01	B*35:01	B*49:01	C*04:01	C*07:01
NA19119_SRR081271	A*23:01	A*36:01	B*35:01	B*49:01	C*04:01	C*07:01	A*23:01	A*36:01	B*35:01	B*49:01	C*04:01	C*07:01	A*23:01	A*36:01	B*35:01	B*49:01	C*04:01	C*07:09	A*24:02	A*36:01	B*35:37	B*49:01	C*04:01	C*07:01	A*01:11N	A*23:05	B*35:05	B*49:32	C*04:155	C*07:89
NA19129_ERR034558	A*02:02	A*23:01	B*07:02	B*58:01	C*07:01	C*07:02	A*02:02	A*23:01	B*07:02	B*58:01	C*07:01	C*07:02	A*02:02	A*23:01	B*07:02	B*58:01	C*07:02	C*07:02	A*02:02	A*23:01	B*07:68	B*58:01	C*07:18	C*07:29	A*23:01	A*23:38N	B*07:02	B*58:01	C*07:02	C*07:18
NA19130_SRR107026	A*33:03	A*36:01	B*13:02	B*35:01	C*04:01	C*04:01	A*33:03	A*36:01	B*13:02	B*35:01	C*04:01	C*04:01	A*33:03	A*36:01	B*13:02	B*35:01	C*04:01	C*04:01	A*31:01	A*36:01	B*13:01	B*35:03	C*04:01	C*04:01	A*01:01	A*33:03	B*13:02	B*35:330	C*04:01	C*04:239
NA19131_SRR070494	A*66:03	A*68:02	B*42:01	B*53:01	C*04:01	C*17:01	A*68:02	A*68:02	B*35:01	B*53:01	C*04:01	C*17:01	A*68:02	A*68:02	B*08:01	B*53:01	C*04:01	C*17:01	A*01:22N	A*68:02	B*08:01	B*53:01	C*04:01	C*17:01	A*66:03	A*68:02	B*08:155	B*53:01	C*04:01	C*17:01
NA19131_SRR070783	A*66:03	A*68:02	B*42:01	B*53:01	C*04:01	C*17:01	A*66:03	A*68:02	B*08:01	B*53:01	C*04:01	C*17:01	A*02:02	A*66:02	B*53:01	B*53:01	C*04:01	C*17:01	A*34:01	A*68:02	B*08:01	B*53:01	C*04:01	C*17:01	A*66:03	A*68:02	B*42:08	B*53:01	C*04:191N	C*17:01
NA19137_SRR081226	A*02:01	A*30:01	B*07:02	B*45:01	C*07:02	C*16:01	A*02:01	A*30:01	B*07:02	B*45:01	C*07:02	C*16:01	A*02:01	A*30:01	B*07:02	B*45:01	C*07:02	C*16:01	A*02:01	A*30:01	B*07:84	B*45:01	C*07:02	C*16:01	A*30:01	A*30:106	B*07:36	B*45:01	C*07:520	C*07:548
NA19137_SRR081237	A*02:01	A*30:01	B*07:02	B*45:01	C*07:02	C*16:01	A*02:01	A*30:01	B*07:02	B*45:01	C*07:02	C*16:01	A*02:01	A*30:01	B*07:02	B*44:15	C*07:02	C*16:01	A*02:01	A*30:01	B*07:02	B*45:04	C*07:02	C*16:01	A*30:78N	A*30:106	B*07:261	B*45:01	C*07:02	C*16:01
NA19137_SRR792542	A*02:01	A*30:01	B*07:02	B*45:01	C*07:02	C*16:01	A*02:01	A*30:01	B*07:02	B*45:01	C*07:02	C*16:01	A*02:01	A*30:01	B*07:02	B*45:01	C*07:02	C*16:01	A*02:01	A*30:01	B*07:02	B*45:01	C*07:02	C*16:01	A*02:01	A*30:01	B*07:02	B*07:02	C*07:29	C*16:01
NA19137_SRR792560	A*02:01	A*30:01	B*07:02	B*45:01	C*07:02	C*16:01	A*02:01	A*30:01	B*07:02	B*45:01	C*07:02	C*16:01	A*02:01	A*30:01	B*07:02	B*45:04	C*07:02	C*16:01	A*02:01	A*30:01	B*07:68	B*45:01	C*07:02	C*16:01	A*02:01	A*30:01	B*07:02	B*45:01	C*07:396	C*16:01
NA19138_SRR070472	A*02:01	A*23:01	B*07:02	B*58:01	C*07:01	C*07:02	A*02:01	A*23:01	B*07:02	B*58:01	C*07:01	C*07:02	A*02:01	A*23:01	B*07:02	B*35:01	C*07:01	C*07:19	A*02:01	A*23:01	B*07:128	B*58:01	C*07:01	C*07:19	A*02:01	A*23:38N	B*07:36	B*35:01	C*07:18	C*07:391
NA19138_SRR070776	A*02:01	A*23:01	B*07:02	B*58:01	C*07:01	C*07:02	A*02:01	A*23:01	B*07:02	B*58:01	C*07:01	C*07:02	A*02:01	A*23:01	B*07:02	B*58:01	C*07:01	C*07:02	A*02:05	A*23:01	B*07:02	B*35:01	C*07:02	C*07:06	A*02:81	A*23:01	B*07:02	B*58:01	C*07:18	C*07:56
NA19141_SRR077433	A*02:11	A*36:01	B*35:01	B*52:01	C*07:01	C*16:01	A*02:11	A*36:01	B*35:01	B*51:01	C*07:01	C*16:01	A*01:01	A*02:11	B*35:01	B*51:09	C*07:01	C*16:01	A*01:81	A*02:01	B*51:01	B*51:01	C*07:18	C*16:01	A*01:218	A*36:01	B*35:05	B*51:09	C*07:18	C*16:93
NA19141_SRR077464	A*02:11	A*36:01	B*35:01	B*52:01	C*07:01	C*16:01	A*02:01	A*36:01	B*35:01	B*52:01	C*07:01	C*16:01	A*02:11	A*36:01	B*35:01	B*52:01	C*07:01	C*16:01	A*02:01	A*36:01	B*35:05	B*52:01	C*07:19	C*16:01	A*01:11N	A*02:11	B*35:05	B*51:01	C*07:18	C*16:96
NA19143_SRR077445	A*02:02	A*23:01	B*52:01	B*53:01	C*04:01	C*16:01	A*02:02	A*23:01	B*52:01	B*53:01	C*04:01	C*12:03	A*02:02	A*23:01	B*52:01	B*53:01	C*04:01	C*16:01	A*02:53N	A*23:38N	B*53:01	B*53:17	C*04:01	C*16:01	A*02:02	A*23:01	B*35:01	B*52:01	C*04:239	C*16:01
NA19143_SRR081272	A*02:02	A*23:01	B*52:01	B*53:01	C*04:01	C*16:01	A*02:02	A*23:01	B*52:01	B*53:01	C*04:01	C*16:01	A*02:02	A*23:01	B*52:01	B*53:01	C*04:01	C*16:01	A*02:05	A*23:01	B*52:01	B*53:01	C*04:01	C*16:01	A*02:02	A*23:19N	B*51:09	B*53:01	C*04:239	C*16:01
NA19144_SRR077392	A*32:01	A*33:03	B*53:01	B*58:01	C*03:02	C*04:01	A*32:01	A*33:03	B*35:01	B*58:01	C*03:02	C*04:01	A*32:01	A*33:03	B*35:01	B*58:01	C*03:15	C*04:01	A*01:22N	A*33:03	B*53:01	B*58:01	C*03:02	C*04:01	A*32:02	A*33:03	B*35:01	B*58:01	C*03:02	C*04:42
NA19144_SRR077468	A*32:01	A*33:03	B*53:01	B*58:01	C*03:02	C*04:01	A*32:01	A*33:03	B*58:01	B*58:01	C*03:02	C*04:01	A*32:01	A*33:03	B*35:01	B*58:01	C*03:02	C*04:01	A*32:01	A*33:03	B*58:01	B*58:01	C*03:04	C*04:01	A*32:02	A*33:123N	B*58:01	B*58:02	C*03:315	C*04:01
NA19152_SRR071135	A*03:01	A*26:01	B*15:10	B*56:01	C*01:02	C*08:04	A*03:01	A*26:01	B*15:10	B*56:01	C*01:02	C*08:02	A*03:01	A*26:01	B*15:10	B*56:01	C*01:02	C*08:04	A*03:01	A*26:01	B*15:10	B*56:01	C*01:02	C*08:22	A*03:01	A*26:01	B*15:18	B*56:01	C*01:59	C*01:67
NA19152_SRR071167	A*03:01	A*26:01	B*15:10	B*56:01	C*01:02	C*08:04	A*03:01	A*26:01	B*15:10	B*55:01	C*01:02	C*08:04	A*03:01	A*26:01	B*15:10	B*56:01	C*01:02	C*08:04	A*03:01	A*26:01	B*15:18	B*56:01	C*01:02	C*08:02	A*03:01	A*26:135	B*15:09	B*56:04	C*01:106	C*08:139
NA19153_SRR070660	A*33:03	A*36:01	B*18:01	B*53:01	C*04:01	C*05:01	A*31:01	A*36:01	B*18:01	B*53:01	C*04:01	C*05:01	A*31:01	A*36:01	B*18:01	B*53:01	C*04:01	C*05:01	A*01:01	A*33:03	B*18:52	B*53:01	C*04:01	C*08:01	A*01:01	A*31:01	B*18:26	B*53:01	C*04:01	C*05:01
NA19153_SRR070846	A*33:03	A*36:01	B*18:01	B*53:01	C*04:01	C*05:01	A*33:03	A*36:01	B*18:01	B*35:01	C*04:01	C*05:01	A*33:01	A*36:01	B*18:01	B*35:01	C*04:01	C*05:01	error	error	error	error	error	error	A*01:01	A*33:03	B*18:68	B*35:05	C*04:01	C*05:128N
NA19159_SRR070478	A*03:01	A*23:01	B*52:01	B*57:02	C*16:01	C*18:01	A*03:01	A*23:01	B*52:01	B*57:02	C*16:01	C*18:01	A*03:01	A*23:01	B*52:01	B*57:02	C*16:01	C*18:01	A*03:26	A*23:01	B*52:01	B*57:02	C*04:03	C*16:01	A*03:01	A*23:01	B*57:05	B*78:09	C*16:93	C*18:02
NA19159_SRR070786	A*03:01	A*23:01	B*52:01	B*57:02	C*16:01	C*18:01	A*03:01	A*23:01	B*51:01	B*57:02	C*04:01	C*16:01	A*03:01	A*23:01	B*51:01	B*57:02	C*04:01	C*16:01	A*03:01	A*23:01	B*51:01	B*57:02	C*16:02	C*18:01	A*03:01	A*23:01	B*51:01	B*57:05	C*18:02	C*18:02
NA19160_SRR077482	A*26:01	A*68:01	B*15:10	B*51:01	C*04:01	C*16:01	A*26:01	A*68:01	B*15:10	B*51:01	C*04:01	C*16:01	A*26:01	A*68:01	B*15:10	B*51:01	C*04:01	C*16:01	A*01:22N	A*68:02	B*15:10	B*51:02	C*04:01	C*16:02	A*26:01	A*68:01	B*15:09	B*51:192	C*04:01	C*16:01
NA19160_SRR081250	A*26:01	A*68:01	B*15:10	B*51:01	C*04:01	C*16:01	A*26:01	A*68:01	B*15:18	B*51:01	C*04:01	C*16:01	A*25:01	A*68:01	B*15:10	B*51:01	C*04:01	C*16:01	A*01:22N	A*66:01	B*15:10	B*51:01	C*04:01	C*16:01	A*26:136	A*68:01	B*15:29	B*51:01	C*04:01	C*16:01
NA19171_SRR077492	A*02:02	A*23:01	B*52:01	B*53:01	C*04:01	C*16:01	A*02:02	A*23:01	B*52:01	B*53:01	C*04:01	C*16:01	A*02:02	A*23:01	B*52:01	B*53:01	C*04:01	C*16:01	A*02:02	A*23:01	B*51:01	B*52:01	C*04:01	C*16:01	A*02:02	A*23:01	B*35:01	B*53:01	C*04:42	C*16:01
NA19171_SRR077493	A*02:02	A*23:01	B*52:01	B*53:01	C*04:01	C*16:01	A*02:02	A*24:02	B*52:01	B*53:01	C*04:01	C*16:01	A*02:02	A*23:01	B*35:28	B*52:01	C*04:01	C*16:01	A*02:02	A*23:38N	B*52:01	B*53:01	C*04:01	C*16:01	A*02:02	A*23:79	B*52:43	B*53:01	C*04:01	C*16:73
NA19172_SRR111962	A*30:02	A*68:01	B*35:01	B*44:03	C*04:01	C*04:01	A*30:02	A*68:01	B*35:01	B*44:03	C*04:01	C*04:01	A*30:02	A*68:01	B*35:01	B*44:03	C*04:01	C*04:01	A*30:02	A*68:01	B*35:01	B*44:03	C*04:01	C*04:01	A*30:02	A*68:01	B*35:05	B*44:03	C*04:155	C*04:239
NA19200_SRR077432	A*23:01	A*30:02	B*07:02	B*52:01	C*07:02	C*16:01	A*23:01	A*30:02	B*07:02	B*52:01	C*07:02	C*16:01	A*23:01	A*30:02	B*07:02	B*56:06	C*07:02	C*16:01	A*01	A*23:01	B*07:02	B*52:01	C*07:02	C*16:01	A*23:01	A*30:10	B*07:261	B*52:01	C*07:02	C*16:01
NA19200_SRR078847	A*23:01	A*30:02	B*07:02	B*52:01	C*07:02	C*16:01	A*24:02	A*30:02	B*07:02	B*52:01	C*07:02	C*16:01	A*23:01	A*30:02	B*07:02	B*52:01	C*07:17	C*16:01	A*23:01	A*30:02	B*07:02	B*52:01	C*07:216	C*16:01	A*23:01	A*30:02	B*07:02	B*52:50	C*07:56	C*16:01
NA19201_SRR077439	A*03:01	A*33:03	B*15:16	B*18:01	C*02:02	C*14:02	A*03:01	A*33:03	B*15:16	B*18:01	C*02:02	C*14:02	A*03:01	A*33:03	B*15:16	B*18:01	C*02:02	C*14:02	A*03:11N	A*33:03	B*15:16	B*18:01	C*02:02	C*14:02	A*03:270	A*33:03	B*15:16	B*18:68	C*02:02	C*14:71
NA19201_SRR077462	A*03:01	A*33:03	B*15:16	B*18:01	C*02:02	C*14:02	A*03:01	A*33:03	B*15:16	B*18:01	C*02:02	C*14:02	A*03:01	A*33:01	B*15:16	B*18:01	C*02:02	C*14:02	A*03:68N	A*33:03	B*15:16	B*18:01	C*02:02	C*14:23	A*03:258	A*33:03	B*15:16	B*18:68	C*02:02	C*14:02
NA19204_SRR077857	A*02:05	A*30:02	B*18:01	B*58:01	C*07:01	C*08:02	A*02:05	A*30:02	B*18:01	B*58:01	C*07:01	C*08:02	A*02:05	A*30:02	B*18:01	B*58:01	C*07:01	C*08:02	A*02:01	A*30:02	B*18:01	B*35:01	C*07:01	C*08:02	A*02:655	A*30:02	B*18:68	B*58:01	C*07:517	C*08:62
NA19204_SRR081263	A*02:05	A*30:02	B*18:01	B*58:01	C*07:01	C*08:02	A*02:05	A*30:02	B*18:01	B*35:01	C*07:01	C*08:02	A*02:05	A*30:02	B*18:01	B*35:01	C*07:01	C*08:02	A*02	A*30:04	B*18:01	B*53:01	C*07:19	C*08:02	A*02:05	A*30:03	B*58:01	B*58:01	C*07:18	C*08:140
NA19206_SRR070491	A*01:01	A*02:01	B*42:01	B*53:01	C*04:01	C*17:01	A*01:01	A*02:01	B*35:01	B*42:01	C*04:01	C*17:01	A*01:01	A*02:01	B*42:01	B*53:01	C*04:01	C*17:01	A*02:01	A*36:01	B*35:01	B*42:01	C*04:01	C*17:01	A*01:14	A*02:269	B*35:330	B*42:08	C*04:145	C*17:01
NA19206_SRR070781	A*01:01	A*02:01	B*42:01	B*53:01	C*04:01	C*17:01	A*02:03	A*36:01	B*07:02	B*53:01	C*04:01	C*17:01	A*01:01	A*02:74	B*08:01	B*35:01	C*04:01	C*17:01	A*01:81	A*02:01	B*08:01	B*58:01	C*04:01	C*17:01	A*01:14	A*02:662	B*08:132	B*51:148	C*04:56	C*17:01
NA19207_SRR081254	A*30:02	A*68:02	B*08:01	B*15:10	C*03:02	C*07:01	A*30:02	A*68:02	B*08:01	B*15:18	C*03:02	C*07:01	A*30:02	A*68:02	B*08:01	B*15:10	C*03:02	C*07:01	A*30:02	A*68:18N	B*08:28	B*15:10	C*03:02	C*07:96	A*30:02	A*68:02	B*08:26	B*15:03	C*03:315	C*07:01
NA19207_SRR081256	A*30:02	A*68:02	B*08:01	B*15:10	C*03:02	C*07:01	A*30:02	A*68:02	B*08:01	B*15:10	C*03:02	C*07:01	A*30:02	A*68:02	B*08:01	B*15:10	C*03:02	C*07:01	A*30:02	A*68:01	B*15:224	B*44:27	C*03:02	C*07:01	A*30:02	A*68:153	B*08:01	B*15:220	C*03:02	C*07:01
NA19209_SRR077489	A*03:01	A*30:01	B*15:10	B*52:01	C*08:04	C*16:01	A*03:01	A*30:01	B*15:10	B*52:01	C*08:04	C*12:03	A*03:01	A*30:01	B*15:37	B*52:01	C*08:04	C*16:01	A*03:01	A*34:06	B*15:10	B*52:01	C*08:04	C*16:01	A*03:01	A*30:01	B*15:108	B*52:01	C*08:04	C*16:01
NA19209_SRR077859	A*03:01	A*30:01	B*15:10	B*52:01	C*08:04	C*16:01	A*03:01	A*30:01	B*15:10	B*52:01	C*08:04	C*16:01	A*03:01	A*30:01	B*15:10	B*52:01	C*08:04	C*16:01	A*30:01	A*34:01	B*15:10	B*52:01	C*08:04	C*16:01	A*03:01	A*30:01	B*15:10	B*52:01	C*08:04	C*16:01
NA19210_SRR078845	A*03:01	A*33:01	B*15:10	B*58:01	C*03:02	C*08:04	A*03:01	A*33:01	B*15:10	B*58:01	C*03:02	C*08:04	A*03:01	A*33:01	B*15:10	B*58:01	C*03:02	C*08:04	A*03:01	A*33:01	B*15:16	B*58:16	C*03:02	C*08:04	A*03:01	A*33:01	B*15:09	B*58:01	C*03:02	C*08:139
NA19210_SRR081222	A*03:01	A*33:01	B*15:10	B*58:01	C*03:02	C*08:04	A*03:01	A*33:01	B*15:10	B*58:01	C*03:02	C*08:04	A*03:01	A*33:01	B*15:10	B*58:01	C*03:02	C*08:04	A*03:36N	A*33:01	B*15:10	B*58:01	C*03:02	C*08:04	A*03:01	A*33:01	B*15:09	B*35:330	C*03:02	C*08:113
NA19222_SRR748214	A*30:01	A*33:03	B*42:02	B*45:01	C*16:01	C*17:01	A*30:01	A*33:03	B*42:02	B*45:01	C*16:01	C*17:01	A*30:01	A*33:03	B*42:01	B*45:01	C*16:01	C*17:01	A*30:01	A*33:03	B*42:01	B*45:01	C*16:01	C*17:01	A*30:01	A*33:03	B*42:02	B*45:01	C*16:73	C*17:03
NA19223_SRR071186	A*30:01	A*33:03	B*41:04	B*42:01	C*17:01	C*17:01	A*30:01	A*33:03	B*41:02	B*42:01	C*17:01	C*17:01	A*30:01	A*33:03	B*41:01	B*42:01	C*17:01	C*17:01	A*30:01	A*33:03	B*41:01	B*42:02	no call	no call	A*30:01	A*33:03	B*41:03	B*42:02	C*17:01	C*17:03
NA19223_SRR071193	A*30:01	A*33:03	B*41:04	B*42:01	C*17:01	C*17:01	A*30:01	A*33:03	B*41:02	B*42:01	C*17:01	C*17:01	A*30:01	A*33:03	B*41:02	B*42:01	C*17:01	C*17:01	A*30:01	A*33:03	B*41:01	B*42:01	C*17:01	C*17:01	A*30:01	A*33:03	B*41:03	B*42:08	C*17:01	C*17:01
NA19238_SRR071173	A*30:01	A*36:01	B*53:01	B*57:03	C*04:01	C*18:01	A*30:01	A*36:01	B*35:01	B*57:01	C*04:01	C*18:01	A*30:01	A*36:01	B*35:01	B*57:01	C*04:01	C*18:01	A*30:01	A*34:01	B*53:01	B*57:01	C*04:01	C*18:01	A*30:01	A*30:111	B*35:01	B*57:82	C*04:188	C*18:02
NA19238_SRR071195	A*30:01	A*36:01	B*53:01	B*57:03	C*04:01	C*18:01	A*30:01	A*36:01	B*53:01	B*57:01	C*04:01	C*06:02	A*30:01	A*36:01	B*51:01	B*57:01	C*18:01	C*18:01	A*30:01	A*34:01	B*51:01	B*57:01	C*04:01	C*18:01	A*01:14	A*30:01	B*53:01	B*57:04	C*04:155	C*18:02
NA19238_SRR792121	A*30:01	A*36:01	B*53:01	B*57:03	C*04:01	C*18:01	A*30:01	A*36:01	B*53:01	B*57:03	C*04:01	C*18:01	A*30:01	A*36:01	B*53:01	B*57:03	C*04:01	C*18:01	A*30:01	A*34:01	B*53:01	B*57:03	C*04:01	C*18:01	A*01:01	A*30:01	B*53:01	B*57:82	C*04:09N	C*18:02
NA19238_SRR792165	A*30:01	A*36:01	B*53:01	B*57:03	C*04:01	C*18:01	A*30:01	A*36:01	B*53:01	B*57:03	C*04:01	C*18:01	A*30:01	A*36:01	B*53:01	B*57:03	C*04:01	C*18:01	A*30:01	A*34:04	B*53:01	B*57:46	C*04:01	C*18:01	A*30:01	A*36:01	B*53:01	B*57:82	C*04:01	C*18:02
NA19239_SRR792097	A*02:01	A*68:02	B*35:01	B*52:01	C*04:01	C*16:01	A*02:01	A*68:02	B*35:01	B*52:01	C*04:01	C*16:01	A*02:01	A*68:02	B*35:01	B*52:01	C*04:01	C*16:01	A*02:01	A*68:02	B*35:01	B*52:01	C*04:01	C*16:01	A*02:53N	A*68:02	B*35:05	B*52:01	C*04:01	C*16:93
NA19239_SRR792159	A*02:01	A*68:02	B*35:01	B*52:01	C*04:01	C*16:01	A*02:01	A*68:02	B*35:01	B*52:01	C*04:01	C*16:01	A*02:01	A*68:02	B*35:01	B*52:01	C*04:01	C*16:01	A*02:60	A*34:08	B*35:02	B*52:01	C*04:01	C*16:01	A*02:95	A*68:02	B*35:286	B*52:01	C*04:01	C*16:01
NA19240_SRR792091	A*30:01	A*68:02	B*35:01	B*57:03	C*04:01	C*18:01	A*30:01	A*68:02	B*35:01	B*57:03	C*04:01	C*18:01	A*30:01	A*68:02	B*35:01	B*57:03	C*04:01	C*18:01	A*30:01	A*68:02	B*35:01	B*57:46	C*04:01	C*18:01	A*30:01	A*68:02	B*35:05	B*57:82	C*04:01	C*18:02
NA19240_SRR792767	A*30:01	A*68:02	B*35:01	B*57:03	C*04:01	C*18:01	A*30:01	A*68:02	B*35:01	B*57:01	C*04:01	C*06:02	A*30:01	A*68:02	B*35:01	B*57:01	C*04:01	C*18:01	A*30:01	A*68:02	B*35:03	B*57:01	C*04:01	C*18:01	A*30:01	A*68:02	B*35:286	B*57:82	C*04:01	C*18:02

## Sheet: Table S4
# Table S4: The validated HLA genotypes and the results of ALPHLARD, OptiType, PHLAT, and HLA-VBSeq from 253 HAPMAP WES data (downsampling ratio = 1/8).
Sample ID	Validated HLA genotype						ALPHLARD						OptiType						PHLAT						HLA-VBSeq
NA06985_SRR709972	A*02:01	A*03:01	B*07:02	B*57:01	C*06:02	C*07:02	A*02:01	A*03:01	B*07:02	B*57:01	C*06:02	C*07:02	A*02:01	A*03:01	B*07:02	B*57:01	C*06:02	C*07:02	error	error	error	error	error	error	A*02:481	A*03:01	B*07:02	B*57:79N	C*06:120	C*07:02
NA06994_SRR070528	A*02:01	A*32:01	B*08:01	B*40:02	C*02:02	C*07:01	A*02:01	A*32:01	B*08:01	B*40:02	C*02:02	C*07:01	A*02:01	A*32:01	B*07:33	B*08:01	C*02:02	C*07:01	A*01:22N	A*74:02	B*40:06	B*40:06	C*02:02	C*07:01	A*02:01	A*32:101Q	B*08:177	B*40:302	C*07:528	C*07:528
NA06994_SRR070819	A*02:01	A*32:01	B*08:01	B*40:02	C*02:02	C*07:01	A*02:01	A*32:01	B*08:01	B*40:02	C*02:02	C*07:02	A*02:01	A*02:01	B*08:01	B*40:02	C*02:02	C*07:01	error	error	error	error	error	error	A*02:57	A*32:101Q	B*40:302	B*40:314	C*02:122	C*07:01
NA07000_SRR766039	A*02:01	A*68:01	B*40:01	B*44:02	C*03:04	C*07:04	A*02:01	A*68:01	B*40:01	B*44:02	C*03:04	C*07:04	A*02:01	A*68:01	B*40:01	B*44:02	C*03:04	C*07:04	A*01:81	A*02:89	B*40:01	B*44:02	C*03:04	C*07:04	A*02:01	A*68:105	B*40:01	B*44:02	C*03:04	C*07:04
NA07048_SRR099452	A*02:01	A*02:01	B*07:02	B*44:02	C*05:01	C*07:02	A*02:01	A*02:01	B*07:02	B*44:03	C*05:01	C*07:02	A*02:01	A*02:01	B*07:02	B*44:02	C*05:01	C*07:02	A*01	A*02:01	B*07:02	B*44:09	C*05:01	C*07:02	A*02:01	A*02:658	B*07:02	B*44:49	C*05:113N	C*07:02
NA07056_SRR764718	A*01:01	A*02:01	B*08:01	B*57:01	C*06:02	C*07:01	A*01:01	A*02:01	B*08:01	B*57:01	C*06:02	C*07:01	A*01:01	A*02:01	B*08:01	B*57:01	C*06:02	C*07:01	A*01:81	A*02:01	B*08:01	B*57:01	C*06:02	C*07	A*01:01	A*02:57	B*08:01	B*57:79N	C*06:16N	C*07:01
NA07357_SRR764689	A*01:01	A*24:02	B*08:01	B*39:06	C*07:01	C*07:02	A*01:01	A*24:02	B*08:01	B*39:01	C*07:01	C*07:02	A*01:01	A*24:02	B*08:01	B*39:01	C*07:01	C*07:02	A*01:01	A*24:02	B*08:01	B*39:01	C*07:01	C*07:02	A*01:02	A*24:280	B*08:167	B*67:01	C*07:01	C*07:02
NA07357_SRR764690	A*01:01	A*24:02	B*08:01	B*39:06	C*07:01	C*07:02	A*01:01	A*24:02	B*08:01	B*38:01	C*07:01	C*07:02	A*01:01	A*23:01	B*08:01	B*39:12	C*07:02	C*07:02	A*01:01	A*24:02	B*08:01	B*39:10	C*07:02	C*07:02	A*23:17	A*36:01	B*08:177	B*39:06	C*07:02	C*07:02
NA10847_SRR070531	A*03:01	A*25:01	B*08:01	B*18:01	C*07:01	C*12:03	A*03:01	A*25:01	B*08:01	B*18:01	C*07:01	C*12:03	A*03:01	A*25:01	B*08:01	B*18:01	C*07:01	C*12:03	A*03:01	A*25:01	B*08	B*18:01	C*07:01	C*12:03	A*03:01	A*25:44	B*08:169	B*18:02	C*07:01	C*12:03
NA10847_SRR070823	A*03:01	A*25:01	B*08:01	B*18:01	C*07:01	C*12:03	A*03:01	A*25:01	B*08:01	B*08:01	C*07:01	C*12:03	A*03:01	A*25:01	B*08:01	B*08:01	C*07:01	C*12:03	A*03:01	A*26:01	B*08:01	B*15:03	C*07:01	C*12:03	A*03:231	A*03:261	B*08:134	B*18:01	C*07:01	C*12:03
NA10851_SRR766044	A*01:01	A*24:02	B*08:01	B*40:01	C*03:04	C*07:01	A*01:01	A*24:02	B*08:01	B*40:01	C*03:04	C*07:01	A*01:01	A*24:02	B*08:01	B*40:01	C*03:04	C*07:01	A*01:81	A*24:02	B*08:01	B*40:55	C*03:04	C*07:01	A*01:01	A*24:280	B*08:01	B*40:01	C*03:04	C*07:01
NA11829_SRR710128	A*02:01	A*02:01	B*15:01	B*44:02	C*03:04	C*05:01	A*02:01	A*02:01	B*15:01	B*44:02	C*03:04	C*05:01	A*02:01	A*02:01	B*15:01	B*44:02	C*03:04	C*05:01	A*01:81	A*02:259	B*15:01	B*44:02	C*03:04	C*05:01	A*02:01	A*02:01	B*15:377Q	B*44:02	C*03:313	C*05:01
NA11830_SRR766026	A*02:01	A*02:01	B*14:01	B*14:02	C*08:02	C*08:02	A*02:01	A*02:01	B*14:01	B*14:02	C*08:02	C*08:02	A*02:01	A*02:01	B*14:01	B*14:01	C*05:01	C*08:02	A*01:81	A*02:01	B*14:02	B*14:02	C*08:02	C*08:02	A*02:01	A*02:01	B*14:01	B*14:01	C*08:02	C*08:53
NA11831_SRR709975	A*01:01	A*03:01	B*07:02	B*08:01	C*07:01	C*07:02	A*01:01	A*03:01	B*07:02	B*08:01	C*07:01	C*07:02	A*01:01	A*03:01	B*07:02	B*08:01	C*07:01	C*07:02	A*01:81	A*03:01	B*07:02	B*08:01	C*07:01	C*07:02	A*01:01	A*03:01	B*07:252	B*08:177	C*07:01	C*07:519
NA11832_SRR766003	A*02:01	A*32:01	B*27:05	B*40:02	C*02:02	C*07:04	A*02:01	A*32:01	B*27:05	B*40:02	C*02:02	C*07:04	A*02:01	A*32:01	B*27:05	B*40:02	C*02:02	C*07:04	A*02:01	A*02:65	B*27:05	B*40:02	C*02:02	C*07	A*02:602	A*32:01	B*27:32	B*40:02	C*02:02	C*07:04
NA11840_SRR070532	A*02:01	A*02:01	B*27:05	B*57:01	C*02:02	C*06:02	A*02:01	A*02:01	B*27:05	B*57:01	C*02:02	C*02:02	A*02:01	A*02:133	B*27:05	B*57:01	C*02:02	C*02:02	A*02:01	A*02:01	B*40:02	B*57:01	C*02:02	C*02:10	A*02:01	A*02:01	B*27:05	B*57:82	C*02:02	C*06:24
NA11840_SRR070809	A*02:01	A*02:01	B*27:05	B*57:01	C*02:02	C*06:02	A*02:01	A*02:01	B*27:05	B*35:01	C*02:02	C*06:02	A*02:01	A*02:01	B*27:05	B*27:05	C*02:02	C*06:02	A*01:81	A*02:01	B*27:05	B*57:32	C*02:02	C*06:02	A*02:29	A*02:656	B*27:05	B*57:82	C*06:02	C*06:153
NA11881_SRR766021	A*03:01	A*26:01	B*07:02	B*07:02	C*07:02	C*07:02	A*03:01	A*26:01	B*07:02	B*07:02	C*07:02	C*07:02	A*03:01	A*26:01	B*07:02	B*07:02	C*07:02	C*07:02	A*03:26	A*26:01	B*07:02	B*07:02	C*07:02	C*07:02	A*03:01	A*26:01	B*07:02	B*07:44N	C*07:485	C*07:511
NA11992_SRR701474	A*01:01	A*02:01	B*08:01	B*35:01	C*04:01	C*07:01	A*01:01	A*02:01	B*08:01	B*35:01	C*04:01	C*07:01	A*01:01	A*02:01	B*08:01	B*35:01	C*04:01	C*07:01	A*01:81	A*02:01	B*08:01	B*35:01	C*04:01	C*07:01	A*01:01	A*02:06	B*08:173	B*35:01	C*04:155	C*07:205
NA11994_SRR701475	A*01:01	A*11:01	B*07:02	B*51:01	C*07:02	C*15:02	A*01:01	A*11:50Q	B*07:02	B*51:01	C*07:02	C*15:02	A*01:01	A*11:01	B*07:02	B*51:01	C*07:02	C*15:02	A*01:01	A*11:50Q	B*07:18	B*51:01	C*07:02	C*15:13	A*01:02	A*11:50Q	B*07:02	B*51:193	C*07:02	C*15:103
NA11995_SRR766010	A*01:01	A*01:01	B*08:01	B*57:01	C*06:02	C*07:01	A*01:01	A*01:01	B*08:01	B*57:01	C*06:02	C*07:01	A*01:01	A*01:01	B*08:01	B*57:01	C*06:02	C*07:01	A*01:01	A*01:01	B*08:01	B*57:20	C*06:02	C*07:01	A*01:01	A*01:01	B*08:134	B*57:79N	C*06:127	C*07:01
NA12003_SRR766061	A*02:01	A*02:01	B*08:01	B*13:02	C*06:02	C*07:01	A*02:01	A*02:01	B*08:01	B*13:02	C*06:02	C*07:01	A*02:01	A*02:01	B*08:01	B*13:02	C*06:17	C*07:01	A*02:01	A*36:01	B*08:01	B*13:02	C*06:02	C*07:01	A*02:01	A*02:642	B*08:155	B*13:02	C*06:120	C*07:01
NA12004_SRR766059	A*02:01	A*24:02	B*07:02	B*07:02	C*07:02	C*07:02	A*02:01	A*24:02	B*07:02	B*07:02	C*07:02	C*07:02	A*02:01	A*24:02	B*07:02	B*07:02	C*07:02	C*07:02	A*02:01	A*24:02	B*07:12	B*07:12	C*07:02	C*07:02	A*02:57	A*24:02	B*07:02	B*07:02	C*07:02	C*07:67
NA12005_SRR718067	A*02:01	A*29:02	B*07:02	B*27:05	C*01:02	C*07:02	A*02:01	A*29:02	B*07:02	B*27:05	C*01:02	C*07:02	A*02:01	A*29:02	B*07:02	B*27:05	C*01:02	C*07:02	A*02:01	A*29:02	B*07:28	B*27:05	C*01:02	C*07:02	A*29:02	A*29:95	B*07:02	B*27:05	C*07:02	C*07:67
NA12006_SRR716422	A*11:01	A*25:01	B*15:01	B*18:01	C*03:03	C*12:03	A*11:01	A*25:01	B*15:27	B*18:01	C*03:03	C*12:03	A*11:01	A*25:01	B*15:27	B*18:01	C*03:03	C*12:03	A*11:74	A*25:01	B*15:27	B*18:01	C*03:03	C*12:03	A*11:01	A*25:01	B*15:315	B*18:01	C*03:03	C*12:03
NA12043_SRR716423	A*02:06	A*26:01	B*35:01	B*38:01	C*04:01	C*12:03	A*02:01	A*26:01	B*35:01	B*38:01	C*04:01	C*12:03	A*02:01	A*26:01	B*35:01	B*38:01	C*04:01	C*12:03	A*02:01	A*26:01	B*35:01	B*38:12	C*04:01	C*12:03	A*02:01	A*26:01	B*35:41	B*38:01	C*04:09N	C*12:03
NA12043_SRR716424	A*02:06	A*26:01	B*35:01	B*38:01	C*04:01	C*12:03	A*02:06	A*26:01	B*35:01	B*38:01	C*04:01	C*12:03	A*02:06	A*26:01	B*35:01	B*38:01	C*04:01	C*12:03	A*02:01	A*26:01	no call	no call	C*04:01	C*12:03	A*02:57	A*26:14	B*35:01	B*38:01	C*04:239	C*12:03
NA12044_SRR766060	A*01:01	A*02:01	B*07:02	B*07:02	C*07:02	C*07:02	A*01:01	A*02:01	B*07:02	B*07:02	C*07:02	C*07:02	A*01:01	A*02:01	B*07:02	B*07:02	C*07:02	C*07:02	A*01:22N	A*11:50Q	B*07:02	B*07:02	C*07:02	C*07:02	A*01:01	A*01:01	B*07:02	B*07:02	C*07:02	C*07:02
NA12144_SRR766058	A*02:01	A*03:01	B*35:01	B*44:02	C*04:01	C*07:04	A*02:01	A*03:01	B*35:01	B*44:02	C*04:01	C*07:04	A*02:01	A*03:01	B*35:01	B*44:02	C*04:01	C*07:04	A*02:01	A*03:26	B*35:01	B*44:02	C*04:01	C*07:04	A*03:01	A*03:21N	B*35:01	B*44:02	C*07:04	C*07:04
NA12154_SRR702067	A*01:01	A*31:01	B*08:01	B*40:01	C*03:04	C*07:01	A*01:01	A*31:01	B*08:01	B*40:01	C*03:04	C*07:01	A*01:01	A*31:01	B*08:12	B*40:01	C*03:04	C*07:01	A*01:22N	A*31:01	B*08:01	B*40:01	C*03:04	C*07:01	A*01:02	A*31:01	B*08:01	B*40:01	C*03:04	C*07:01
NA12155_SRR702068	A*01:01	A*02:01	B*08:01	B*44:02	C*05:01	C*07:01	A*01:01	A*02:01	B*08:01	B*44:03	C*05:01	C*07:01	A*01:01	A*02:01	B*08:01	B*44:02	C*05:01	C*07:01	A*01:81	A*02:01	B*08:01	B*44:04	C*05:01	C*07:01	A*01:01	A*02:89	B*08:136	B*44:02	C*05:01	C*07:01
NA12156_SRR764691	A*01:01	A*11:01	B*50:01	B*51:01	C*06:06	C*15:02	A*01:01	A*11:01	B*50:01	B*51:01	C*06:02	C*15:02	A*01:01	A*11:01	B*50:01	B*51:01	C*06:02	C*15:04	A*01:01	A*11:01	B*50:01	B*51:114	C*06:02	C*15:02	A*01:01	A*11:77	B*50:44	B*51:190	C*06:24	C*15:09
NA12234_SRR716435	A*11:01	A*32:01	B*40:02	B*44:03	C*15:02	C*16:01	A*11:01	A*32:01	B*40:01	B*50:01	C*15:02	C*16:01	A*11:01	A*32:01	B*40:02	B*40:02	C*15:02	C*16:01	A*11:01	A*32:01	B*40:02	B*44:02	C*15:02	C*16:01	A*11:01	A*32:02	B*40:02	B*44:03	C*15:104	C*16:85
NA12249_SRR070525	A*02:01	A*25:01	B*40:01	B*44:02	C*03:04	C*05:01	A*02:01	A*25:01	B*40:01	B*44:02	C*03:04	C*05:01	A*02:01	A*25:01	B*40:01	B*44:02	C*03:02	C*05:01	A*01:22N	A*25:01	B*40:01	B*44:02	C*03:04	C*05:01	A*02:01	A*02:01	B*40:72	B*44:06	C*03:03	C*05:01
NA12249_SRR070798	A*02:01	A*25:01	B*40:01	B*44:02	C*03:04	C*05:01	A*02:01	A*25:01	B*07:02	B*35:01	C*03:04	C*05:01	A*02:01	A*25:01	B*07:02	B*07:02	C*03:03	C*05:01	A*01:22N	A*66:01	B*07:02	B*44:02	C*03:04	C*05:01	A*02:655	A*25:01	B*40:321	B*44:26	C*03:04	C*05:01
NA12716_SRR081269	A*02:01	A*02:01	B*44:02	B*49:01	C*05:01	C*07:01	A*02:01	A*02:01	B*44:02	B*44:03	C*05:01	C*07:02	A*02:01	A*02:74	B*44:02	B*44:02	C*05:01	C*07:01	A*01:81	A*02:01	B*44:02	B*49:01	C*05:01	C*07:02	A*02:01	A*02:164	B*44:03	B*49:01	C*05:01	C*07:205
NA12716_SRR081274	A*02:01	A*02:01	B*44:02	B*49:01	C*05:01	C*07:01	A*02:01	A*02:01	B*44:02	B*49:01	C*05:01	C*07:02	A*02:01	A*02:01	B*44:02	B*49:01	C*05:01	C*07:01	A*01:81	A*02:251	B*44:02	B*49:01	C*05:01	C*07:02	A*02:01	A*02:01	B*44:02	B*49:38	C*05:01	C*07:512
NA12717_SRR071172	A*01:01	A*02:01	B*07:02	B*08:01	C*07:01	C*07:02	A*01:01	A*02:01	B*07:02	B*08:01	C*07:01	C*07:02	A*02:01	A*11:01	B*07:02	B*08:01	C*07:01	C*07:01	A*01:81	A*02:01	B*07:02	B*08:01	C*07:01	C*07:01	A*01:20	A*02:01	B*07:254	B*08:01	C*07:67	C*07:522
NA12717_SRR071177	A*01:01	A*02:01	B*07:02	B*08:01	C*07:01	C*07:02	A*01:01	A*02:01	B*07:02	B*08:01	C*07:01	C*07:02	A*01:01	A*01:01	B*07:08	B*42:01	C*07:27	C*07:27	A*01:81	A*02:03	B*07	B*40:91	C*07:01	C*07:02	A*01:01	A*01:01	B*07:02	B*08:177	C*07:02	C*07:422
NA12750_SRR077449	A*02:01	A*31:01	B*07:02	B*15:01	C*03:03	C*07:02	A*02:01	A*31:01	B*07:02	B*15:01	C*03:04	C*07:02	A*02:01	A*31:01	B*07:13	B*15:01	C*03:02	C*07:02	A*31:01	A*31:01	B*07:02	B*15:01	C*03:02	C*07:64	A*31:14N	A*31:36	B*07:02	B*15:27	C*03:04	C*07:02
NA12750_SRR081238	A*02:01	A*31:01	B*07:02	B*15:01	C*03:03	C*07:02	A*02:01	A*31:01	B*07:02	B*35:01	C*03:04	C*07:02	A*02:01	A*31:01	B*07:02	B*15:01	C*03:02	C*07:02	A*01:81	A*31:01	B*07:07	B*15	C*03:02	C*07	A*31:01	A*33:03	B*07:02	B*07:261	C*03:02	C*07:56
NA12750_SRR794547	A*02:01	A*31:01	B*07:02	B*15:01	C*03:03	C*07:02	A*02:01	A*31:01	B*07:02	B*15:01	C*03:03	C*07:02	A*02:01	A*31:01	B*07:02	B*15:01	C*03:03	C*07:02	A*02:02	A*33:03	B*07	B*15:01	C*03:03	C*07:184	A*02:01	A*31:01	B*07:261	B*15:375N	C*03:03	C*03:312
NA12750_SRR794550	A*02:01	A*31:01	B*07:02	B*15:01	C*03:03	C*07:02	A*02:01	A*31:01	B*07:02	B*15:01	C*03:03	C*07:02	A*02:01	A*31:01	B*07:02	B*15:01	C*03:03	C*07:02	A*02:77	A*31:01	B*07:02	B*15:01	C*03:03	C*07:02	A*02:04	A*31:114	B*07:02	B*15:27	C*03:03	C*07:551N
NA12751_SRR071136	A*01:01	A*02:01	B*07:02	B*08:01	C*07:01	C*07:02	A*01:01	A*02:01	B*07:02	B*08:01	C*07:02	C*07:02	A*01:01	A*02:01	B*07:02	B*42:01	C*07:02	C*07:02	A*01:04N	A*02:01	B*07:02	B*42:01	C*07:02	C*07:02	A*01:69	A*02:533	B*07:36	B*08:155	C*07:56	C*07:56
NA12751_SRR071139	A*01:01	A*02:01	B*07:02	B*08:01	C*07:01	C*07:02	A*01:01	A*02:01	B*07:02	B*08:01	C*07:01	C*07:01	A*01:01	A*02:01	B*07:02	B*08:01	C*07:01	C*07:01	A*01:22N	A*01:81	B*07:02	B*08:01	C*07:01	C*07:01	A*01:14	A*02:48	B*07:02	B*08:155	C*07:01	C*07:67
NA12760_SRR081223	A*23:01	A*24:02	B*44:03	B*51:01	C*04:01	C*14:02	A*23:01	A*24:02	B*44:03	B*51:01	C*04:01	C*14:02	A*23:02	A*23:02	B*44:02	B*51:01	C*04:01	C*14:02	A*23:01	A*24:02	B*44:02	B*51:01	C*04:01	C*14:03	A*23:01	A*23:05	B*44:06	B*51:192	C*04:09N	C*14:02
NA12760_SRR081251	A*23:01	A*24:02	B*44:03	B*51:01	C*04:01	C*14:02	A*24:02	A*24:02	B*44:03	B*51:01	C*04:01	C*14:02	A*24:02	A*24:02	B*49:02	B*51:01	C*14:02	C*14:02	A*23:09	A*24:02	B*44:03	B*51:01	C*04:01	C*14:21N	A*23:01	A*24:14	B*51:42	B*78:09	C*04:01	C*14:78
NA12761_SRR077753	A*01:01	A*24:02	B*07:02	B*08:01	C*07:01	C*07:02	A*01:01	A*24:03	B*07:02	B*08:01	C*07:01	C*07:02	A*01:01	A*23:01	B*07:02	B*08:01	C*07:01	C*07:02	A*01:81	A*24:02	B*07:02	B*08:01	C*07:01	C*07:02	A*01:14	A*24:23	B*07:261	B*08:01	C*07:01	C*07:67
NA12761_SRR081267	A*01:01	A*24:02	B*07:02	B*08:01	C*07:01	C*07:02	A*01:01	A*02:01	B*07:02	B*08:01	C*07:01	C*07:02	A*01:01	A*01:01	B*07:02	B*42:01	C*07:01	C*07:01	A*01:22N	A*24:02	B*07:02	B*42:01	C*07:01	C*07:01	A*01:16N	A*24:30	B*07:02	B*08:132	C*07:67	C*07:205
NA12762_SRR718076	A*02:01	A*02:01	B*44:02	B*51:01	C*05:01	C*14:02	A*02:01	A*02:01	B*44:02	B*51:01	C*05:01	C*14:02	A*02:01	A*02:01	B*44:02	B*51:01	C*05:01	C*14:02	A*01:81	A*02:01	B*44:02	B*51:01	C*08:02	C*14:21N	A*02:01	A*02:06	B*44:06	B*52:01	C*05:07N	C*14:78
NA12763_SRR077752	A*01:01	A*03:01	B*07:02	B*08:01	C*07:01	C*07:02	A*01:01	A*02:01	B*07:02	B*08:01	C*07:01	C*07:02	A*01:01	A*01:01	B*07:02	B*08:01	C*07:19	C*07:19	A*01:01	A*03:01	B*07:02	B*08:01	C*07:02	C*07:16	A*01:01	A*03:262N	B*07:36	B*08:136	C*07:02	C*07:425
NA12763_SRR081230	A*01:01	A*03:01	B*07:02	B*08:01	C*07:01	C*07:02	A*01:01	A*03:01	B*07:02	B*07:02	C*07:01	C*07:01	A*01:01	A*03:01	B*07:02	B*07:02	C*07:01	C*07:18	A*03:01	A*36:01	B*07:07	B*42:01	C*07:01	C*07:01	A*01:218	A*03:01	B*07:02	B*08:177	C*07:01	C*07:67
NA12812_SRR715913	A*02:01	A*02:01	B*44:02	B*44:02	C*05:01	C*05:01	A*02:01	A*02:01	B*44:02	B*44:03	C*05:01	C*05:01	A*02:01	A*02:01	B*44:02	B*44:02	C*05:01	C*05:01	A*01:81	A*02:43N	B*44:100	B*44:100	C*05:01	C*05:01	A*02:01	A*02:57	B*44:02	B*44:49	C*05:01	C*08:62
NA12813_SRR718077	A*24:02	A*29:02	B*44:03	B*57:01	C*06:02	C*16:01	A*24:02	A*29:05	B*44:03	B*57:01	C*06:02	C*16:01	A*24:02	A*29:02	B*44:03	B*57:01	C*06:02	C*16:01	A*24:02	A*29:05	B*44:03	B*57:01	C*06:02	C*16:01	A*24:02	A*29:95	B*44:03	B*57:06	C*06:120	C*16:85
NA12813_SRR718078	A*24:02	A*29:02	B*44:03	B*57:01	C*06:02	C*16:01	A*24:02	A*29:01	B*44:03	B*57:01	C*06:02	C*16:01	A*24:02	A*29:01	B*44:03	B*57:01	C*06:02	C*16:01	A*24:02	A*29:02	B*44:98	B*57:01	C*12:13	C*16:04	A*24:02	A*29:95	B*44:03	B*57:79N	C*16:04	C*16:85
NA12814_SRR715914	A*02:01	A*03:01	B*07:02	B*07:02	C*07:02	C*07:02	A*02:01	A*03:01	B*07:02	B*07:02	C*07:02	C*07:02	A*02:01	A*03:01	B*07:02	B*07:02	C*07:02	C*07:02	A*02:01	A*03:95	B*07	B*07	C*07:02	C*07:02	A*03:01	A*03:01	B*07:02	B*07:252	C*07:67	C*07:518
NA12815_SRR716646	A*01:01	A*24:02	B*08:01	B*55:01	C*07:01	C*07:02	A*01:01	A*24:02	B*08:01	B*55:01	C*07:01	C*07:02	A*01:01	A*24:02	B*08:01	B*55:01	C*07:02	C*07:19	A*01:22N	A*24:02	B*08:01	B*55:44	C*07:01	C*07:02	A*01:20	A*24:61	B*08:33	B*55:01	C*07:01	C*07:01
NA12872_SRR716647	A*01:01	A*03:01	B*08:01	B*14:02	C*07:01	C*08:02	A*01:01	A*03:01	B*08:01	B*14:02	C*07:01	C*08:02	A*01:01	A*03:01	B*08:01	B*14:02	C*07:01	C*08:02	A*01:22N	A*03:01	B*08:01	B*14:02	C*07:01	C*08:02	A*01:01	A*03:01	B*08:169	B*14:01	C*07:01	C*08:12
NA12873_SRR702070	A*03:01	A*24:02	B*07:02	B*39:06	C*07:02	C*07:02	A*03:01	A*24:02	B*07:02	B*39:06	C*07:02	C*07:02	A*03:01	A*24:02	B*07:02	B*39:06	C*07:02	C*07:02	A*03:26	A*24:02	B*07:02	B*39:01	C*07:02	C*07:02	A*03:01	A*24:02	B*07:02	B*39:06	C*07:02	C*07:584
NA12874_SRR764692	A*02:01	A*24:02	B*35:01	B*51:01	C*04:01	C*14:02	A*02:01	A*24:02	B*35:01	B*51:01	C*01:02	C*04:01	A*02:01	A*24:02	B*35:01	B*51:01	C*04:01	C*14:02	A*02:02	A*24:03	B*35:01	B*51:01	C*04:01	C*14:03	A*02:620	A*24:215	B*35:02	B*52:01	C*04:01	C*04:71
NA12878_SRR098401	A*01:01	A*11:01	B*08:01	B*56:01	C*01:02	C*07:01	A*01:01	A*11:01	B*08:01	B*56:01	C*01:02	C*07:01	A*01:01	A*11:01	B*08:01	B*55:04	C*01:17	C*07:01	A*01	A*11:01	B*42:01	B*55:51	C*01:17	C*07:01	A*01:218	A*11:01	B*08:26	B*56:01	C*01:02	C*07:01
NA12891_SRR098359	A*01:01	A*24:02	B*07:02	B*08:01	C*07:01	C*07:02	A*01:01	A*24:02	B*07:02	B*08:01	C*07:01	C*07:02	A*01:01	A*23:01	B*07:02	B*08:01	C*07:01	C*07:02	A*01:04N	A*24:02	B*07:02	B*08:01	C*07:02	C*07:02	A*01:218	A*36:01	B*07:02	B*08:01	C*07:421	C*07:510
NA12892_ERR034529	A*02:01	A*11:01	B*15:01	B*56:01	C*01:02	C*04:01	A*02:01	A*11:01	B*15:01	B*56:01	C*01:02	C*04:01	A*02:01	A*11:01	B*15:01	B*56:01	C*01:02	C*04:01	A*02:68	A*11:01	B*15:01	B*55:01	C*01:02	C*04:01	A*02:68	A*11:01	B*15:315	B*56:01	C*01:02	C*04:01
NA18501_SRR100022	A*33:01	A*66:02	B*14:01	B*78:01	C*08:02	C*16:01	A*33:01	A*66:02	B*14:01	B*78:01	C*08:02	C*16:01	A*33:01	A*66:02	B*14:01	B*78:01	C*08:02	C*16:01	A*01:22N	A*33:01	B*14:12	B*78:01	C*08:02	C*16:01	A*33:01	A*66:02	B*14:01	B*78:01	C*08:02	C*16:73
NA18502_SRR764722	A*24:24	A*74:01	B*14:03	B*58:01	C*07:01	C*08:02	A*24:24	A*74:01	B*14:03	B*58:01	C*07:01	C*08:02	A*24:24	A*74:01	B*14:03	B*58:01	C*07:01	C*08:02	A*23:38N	A*74:01	B*14:03	B*58:35	C*07:01	C*08:02	A*23:38N	A*74:01	B*14:01	B*14:03	C*07:205	C*08:62
NA18502_SRR764723	A*24:24	A*74:01	B*14:03	B*58:01	C*07:01	C*08:02	A*23:01	A*74:01	B*14:02	B*58:01	C*05:01	C*07:01	A*24:24	A*74:01	B*14:03	B*58:01	C*07:01	C*08:02	A*23:01	A*74:01	B*14:02	B*58:14	C*07:35	C*08:02	A*23:38N	A*74:01	B*14:03	B*58:01	C*07:01	C*08:62
NA18504_SRR100028	A*36:01	A*36:01	B*15:03	B*39:10	C*02:10	C*12:03	A*01:01	A*36:01	B*15:03	B*39:10	C*02:10	C*06:02	A*36:01	A*36:01	B*15:03	B*39:10	C*02:10	C*12:05	A*36:01	A*36:01	B*15:03	B*39:10	C*02:10	C*12:04	A*01:218	A*36:01	B*15:220	B*39:10	C*02:10	C*12:02
NA18505_SRR716648	A*26:01	A*74:01	B*15:03	B*53:01	C*02:10	C*07:01	A*26:01	A*74:01	B*15:03	B*53:01	C*02:02	C*07:01	A*26:01	A*74:01	B*15:03	B*53:01	C*02:10	C*07:01	A*26:01	A*74:01	B*15:03	B*53:01	C*02:10	C*07:01	A*26:15	A*74:01	B*15:379	B*53:01	C*02:10	C*07:01
NA18505_SRR716649	A*26:01	A*74:01	B*15:03	B*53:01	C*02:10	C*07:01	A*26:01	A*74:03	B*15:03	B*53:01	C*02:02	C*07:01	A*26:01	A*74:01	B*15:03	B*53:08	C*02:10	C*07:01	A*01:81	A*74:02	B*15:03	B*53:08	C*02:10	C*07:141	A*26:01	A*74:01	B*15:03	B*53:01	C*02:10	C*07:205
NA18507_SRR764745	A*23:01	A*30:01	B*15:03	B*42:01	C*02:10	C*17:01	A*23:01	A*30:01	B*07:02	B*15:03	C*02:02	C*17:01	A*23:01	A*30:01	B*15:03	B*42:01	C*02:10	C*17:01	A*23:01	A*30:01	B*15:242	B*42:01	C*02:10	C*17:01	A*23:01	A*30:111	B*15:03	B*42:08	C*02:10	C*17:01
NA18507_SRR764746	A*23:01	A*30:01	B*15:03	B*42:01	C*02:10	C*17:01	A*23:01	A*30:01	B*15:03	B*42:01	C*02:02	C*17:01	A*23:01	A*30:01	B*15:03	B*42:01	C*02:02	C*17:01	A*23:09	A*30:01	B*15:03	B*42:02	C*02:10	C*17:01	A*23:38N	A*30:01	B*15:03	B*42:02	C*02:06	C*17:01
NA18508_SRR716637	A*33:03	A*68:02	B*42:01	B*53:01	C*04:01	C*17:01	A*33:03	A*68:02	B*42:01	B*53:01	C*04:01	C*17:01	A*33:03	A*68:02	B*42:01	B*53:01	C*04:01	C*17:01	A*33:03	A*68:02	B*42:01	B*53:01	C*04:01	C*17:01	A*33:03	A*68:02	B*42:02	B*53:01	C*04:01	C*17:01
NA18508_SRR716638	A*33:03	A*68:02	B*42:01	B*53:01	C*04:01	C*17:01	A*33:03	A*68:02	B*42:01	B*53:01	C*04:01	C*17:01	A*33:03	A*68:02	B*42:01	B*53:01	C*04:01	C*17:01	A*34:09	A*68:02	B*42:01	B*53:01	C*04:01	C*17:01	A*33:03	A*68:02	B*42:02	B*53:01	C*04:01	C*17:03
NA18516_SRR100026	A*03:01	A*29:02	B*15:10	B*53:01	C*04:01	C*04:01	A*03:01	A*29:05	B*15:18	B*53:01	C*04:01	C*04:01	A*03:01	A*29:02	B*15:10	B*53:01	C*04:01	C*04:01	A*03:01	A*29:02	B*15:10	B*51:02	C*04:01	C*04:01	A*03:01	A*03:269N	B*15:18	B*35:01	C*04:01	C*04:239
NA18517_ERR034551	A*03:01	A*74:01	B*49:01	B*51:01	C*07:01	C*16:01	A*03:01	A*32:01	B*49:01	B*51:01	C*07:01	C*16:01	A*03:01	A*74:01	B*50:01	B*51:01	C*07:01	C*16:01	A*03	A*32:01	B*49:01	B*52:01	C*07:01	C*16:01	A*03:01	A*74:01	B*49:32	B*51:01	C*07:89	C*16:01
NA18522_SRR107025	A*03:01	A*36:01	B*15:03	B*49:01	C*02:10	C*07:01	A*03:01	A*36:01	B*15:03	B*50:01	C*02:02	C*07:01	A*03:01	A*36:01	B*15:03	B*50:01	C*02:10	C*07:01	A*01:01	A*03:01	B*15:03	B*15:03	C*02:10	C*07:01	A*03:01	A*03:01	B*15:220	B*50:01	C*02:10	C*07:453
NA18523_ERR034552	A*01:01	A*03:01	B*07:02	B*35:01	C*04:01	C*15:05	A*01:01	A*03:01	B*07:02	B*35:01	C*04:01	C*15:05	A*01:01	A*03:01	B*07:02	B*35:01	C*04:01	C*15:05	A*01:01	A*03:122	B*07:126	B*35:01	C*04:01	C*15:05	A*01:01	A*03:01	B*53:01	B*53:10	C*04:70	C*15:104
NA18526_ERR031854	A*24:02	A*33:03	B*40:01	B*58:01	C*03:02	C*07:02	A*24:02	A*32:01	B*50:01	B*58:01	C*03:02	C*07:02	A*24:02	A*31:01	B*40:01	B*58:01	C*03:02	C*07:02	A*24:02	A*33:03	B*40:01	B*58:01	C*03:02	C*07:164N	A*24:23	A*24:61	B*35:05	B*40:01	C*03:04	C*07:509
NA18532_ERR031956	A*30:01	A*68:01	B*13:02	B*15:18	C*06:02	C*07:04	A*29:05	A*30:01	B*13:02	B*35:01	C*06:02	C*07:04	A*30:01	A*30:01	B*13:01	B*15:03	C*06:02	C*07:04	A*30:01	A*68:02	B*13:08Q	B*15:03	C*06:02	C*07:04	A*30:01	A*68:01	B*13:100	B*15:18	C*06:142	C*07:04
NA18537_ERR032033	A*02:07	A*11:01	B*38:02	B*46:01	C*01:02	C*07:02	A*02:01	A*02:01	B*38:01	B*44:03	C*07:01	C*07:02	A*02:01	A*02:01	B*13:01	B*13:01	C*06:02	C*06:02	A*01:01	A*02:01	B*38:01	B*46:01	C*01:02	C*07:01	A*02:02	A*11:50Q	B*39:01	B*46:66	C*07:29	C*07:56
NA18537_ERR032034	A*02:07	A*11:01	B*38:02	B*46:01	C*01:02	C*07:02	A*02:01	A*11:01	B*38:01	B*44:03	C*01:02	C*07:02	A*11:01	A*11:01	B*15:01	B*38:01	C*01:02	C*07:01	A*01:81	A*02:06	B*15:11	B*38:01	C*01	C*07:01	A*02:07	A*11:50Q	B*15:01	B*67:01	C*01:117N	C*07:56
NA18542_ERR031855	A*11:01	A*33:03	B*46:01	B*58:01	C*01:02	C*03:02	A*11:01	A*33:01	B*35:01	B*46:01	C*01:02	C*03:02	A*11:01	A*33:01	B*35:01	B*46:01	C*01:02	C*03:02	A*11:60	A*31:01	B*35:01	B*46:01	C*01:40	C*03:02	A*11:50Q	A*33:03	B*46:66	B*58:01	C*01:67	C*03:338
NA18545_ERR031856	A*11:01	A*24:02	B*40:01	B*40:01	C*04:01	C*07:02	A*11:01	A*24:02	B*40:01	B*40:01	C*04:01	C*07:02	A*11:01	A*24:02	B*40:01	B*45:01	C*04:01	C*07:02	A*11	A*24:02	B*40:01	B*40	C*04:01	C*07:02	A*11:01	A*24:61	B*40:01	B*40:147	C*04:10	C*07:02
NA18547_ERR031957	A*02:03	A*68:01	B*15:02	B*38:01	C*08:01	C*12:03	A*02:03	A*68:01	B*15:02	B*38:01	C*08:01	C*12:03	A*02:03	A*68:01	B*15:02	B*38:01	C*12:03	C*12:03	A*01:81	A*02:03	B*15:02	B*38:06	C*08:02	C*12:03	A*02:03	A*02:658	B*15:02	B*67:01	C*08:141Q	C*12:03
NA18550_ERR031958	A*02:07	A*02:07	B*13:01	B*46:01	C*01:02	C*03:04	A*02:01	A*02:07	B*13:02	B*15:01	C*01:02	C*03:04	A*02:01	A*02:01	B*13:01	B*15:01	C*01:02	C*14:02	A*02:01	A*02:01	B*13:02	B*15:83	C*01:02	C*03:05	A*02:07	A*02:87	B*13:25	B*15:66	C*01:40	C*03:41
NA18552_ERR031959	A*02:07	A*11:01	B*40:02	B*46:01	C*01:02	C*15:02	A*02:01	A*11:01	B*40:02	B*46:01	C*01:02	C*15:02	A*02:01	A*02:01	B*27:07	B*46:01	C*01:02	C*15:02	A*02:05	A*11:01	B*40:02	B*46:01	C*01:02	C*15:02	A*02:01	A*11:137	B*15:82	B*40:02	C*15:44	C*15:132
NA18555_ERR031857	A*02:06	A*11:01	B*07:05	B*54:01	C*01:02	C*07:02	A*02:01	A*11:01	B*07:05	B*54:01	C*01:02	C*07:02	A*02:01	A*11:01	B*07:05	B*54:01	C*01:02	C*07:02	A*02:01	A*11:01	B*07:40	B*54:01	C*01:02	C*07:02	A*02:01	A*11:75	B*07:06	B*54:01	C*01:40	C*07:02
NA18558_ERR031960	A*02:01	A*24:02	B*48:01	B*67:01	C*07:02	C*08:01	A*02:01	A*24:02	B*48:01	B*67:01	C*07:02	C*08:01	A*02:01	A*24:17	B*48:01	B*67:01	C*07:02	C*08:01	A*02:01	A*24:02	B*48:01	B*67:01	C*07:01	C*08:01	A*02:48	A*24:215	B*48:01	B*67:01	C*07:02	C*08:141Q
NA18561_ERR031858	A*24:02	A*26:01	B*39:01	B*59:01	C*01:02	C*07:02	A*24:02	A*26:01	B*39:01	B*59:01	C*01:02	C*07:02	A*24:02	A*25:01	B*39:01	B*55:02	C*01:02	C*07:02	A*24:02	A*26:01	B*39:06	B*59:01	C*01:02	C*07:02	A*24:23	A*24:152	B*54:18	B*59:01	C*01:59	C*01:99
NA18562_ERR031859	A*11:01	A*33:03	B*51:01	B*52:01	C*12:02	C*14:02	A*11:01	A*31:08	B*51:01	B*52:01	C*12:02	C*14:02	A*11:01	A*31:01	B*51:01	B*51:01	C*12:02	C*14:02	A*11:01	A*31:01	B*51:01	B*51:01	C*12:22	C*14:21N	A*11:75	A*33:123N	B*51:01	B*78:02	C*12:08	C*14:02
NA18563_ERR031860	A*02:01	A*33:03	B*48:01	B*51:01	C*08:03	C*15:02	A*02:01	A*33:03	B*48:01	B*51:01	C*08:03	C*15:02	A*02:01	A*31:01	B*48:01	B*51:01	C*08:03	C*15:02	A*02:06	A*31:01	B*48:06	B*51:01	C*08:40	C*15:02	A*02:03	A*33:03	B*48:01	B*51:56	C*15:02	C*15:16
NA18564_ERR031861	A*02:01	A*30:01	B*13:01	B*13:02	C*03:04	C*06:02	A*02:01	A*30:01	B*13:02	B*13:02	C*03:04	C*06:02	A*02:01	A*30:01	B*13:01	B*13:01	C*03:02	C*06:02	A*02:01	A*30:01	B*13:01	B*13:01	C*03:02	C*06:02	A*02:658	A*30:01	B*13:02	B*13:87	C*03:192	C*06:02
NA18566_ERR031862	A*02:01	A*33:03	B*08:01	B*35:01	C*03:03	C*07:02	A*02:01	A*33:03	B*08:01	B*35:01	C*03:03	C*07:02	A*02:01	A*31:01	B*08:01	B*35:01	C*07:02	C*07:02	A*02:43N	A*31:01	B*08:01	B*35:01	C*03	C*07:02	A*02:77	A*31:15	B*08:01	B*35:01	C*03:311	C*07:56
NA18570_ERR031863	A*02:01	A*02:06	B*15:01	B*15:11	C*03:03	C*03:03	A*02:01	A*02:01	B*15:01	B*15:11	C*03:03	C*03:03	A*02:01	A*02:01	B*15:01	B*15:11	C*03:03	C*03:03	A*02:01	A*02:01	B*15:11	B*15:11	C*03:03	C*03:03	A*02:51	A*02:562	B*15:11	B*15:315	C*03:03	C*03:243
NA18571_ERR031868	A*03:02	A*24:02	B*40:01	B*51:01	C*07:02	C*15:02	A*24:02	A*24:02	B*40:01	B*51:01	C*07:02	C*15:02	A*24:02	A*24:02	B*40:01	B*51:01	C*07:02	C*15:02	A*03:105	A*24:02	B*40:01	B*51:01	C*07:02	C*15:02	A*03:02	A*24:280	B*40:01	B*51:56	C*07:02	C*15:02
NA18572_ERR031869	A*24:02	A*31:01	B*15:01	B*54:01	C*01:02	C*03:03	A*24:02	A*31:01	B*15:01	B*54:01	C*01:02	C*03:03	A*24:02	A*31:01	B*15:01	B*54:01	C*01:02	C*03:03	error	error	error	error	error	error	A*24:61	A*31:01	B*15:66	B*54:18	C*01:128	C*01:130
NA18573_ERR031870	A*02:07	A*02:07	B*46:01	B*54:01	C*01:02	C*07:02	A*02:01	A*02:07	B*46:01	B*54:01	C*01:02	C*07:02	A*02:01	A*02:07	B*46:01	B*54:01	C*01:02	C*07:02	A*01:81	A*02:07	B*46:01	B*55:02	C*01:02	C*07:02	A*02:07	A*02:189	B*46:66	B*54:01	C*01:02	C*07:56
NA18576_ERR031871	A*02:01	A*03:02	B*08:01	B*35:01	C*03:03	C*07:02	A*02:01	A*02:07	B*08:01	B*35:01	C*03:04	C*07:02	A*02:01	A*03:02	B*08:01	B*35:01	C*03:03	C*07:02	A*02:01	A*03:02	B*08:01	B*35:01	C*03:04	C*03:04	A*02:03	A*03:02	B*08:01	B*35:01	C*03:04	C*07:02
NA18577_ERR032035	A*02:01	A*02:01	B*15:01	B*40:01	C*01:02	C*15:02	A*02:01	A*02:01	B*15:01	B*40:01	C*01:02	C*15:02	A*02:01	A*02:01	B*40:21	B*40:21	C*01:02	C*01:02	A*01:81	A*02:01	B*15:83	B*40:01	C*01:02	C*15:02	A*02:01	A*02:81	B*15:07	B*40:321	C*01:30	C*15:02
NA18577_ERR032036	A*02:01	A*02:01	B*15:01	B*40:01	C*01:02	C*15:02	A*02:01	A*02:01	B*15:01	B*40:01	C*01:02	C*15:02	A*02:01	A*02:01	B*15:01	B*40:01	C*01:02	C*15:02	A*01:81	A*02:06	B*15:03	B*40:01	C*01:30	C*15:02	A*02:81	A*02:81	B*15:18	B*40:79	C*15:02	C*15:102
NA18579_ERR032037	A*11:01	A*11:01	B*52:01	B*81:01	C*08:01	C*12:02	A*11:01	A*11:01	B*52:01	B*81:01	C*08:01	C*12:02	A*11:01	A*11:01	B*07:02	B*52:01	C*08:01	C*12:02	A*11:01	A*11:01	B*48:01	B*52:01	C*08:21	C*12:02	A*11:50Q	A*11:75	B*48:03	B*52:01	C*08:22	C*12:73
NA18579_ERR032038	A*11:01	A*11:01	B*52:01	B*81:01	C*08:01	C*12:02	A*11:01	A*11:01	B*51:01	B*81:01	C*08:01	C*12:02	A*11:01	A*11:01	B*07:02	B*56:05	C*08:21	C*12:02	A*11:01	A*11:01	B*07:02	B*51:07	C*12:03	C*12:03	A*11:50Q	A*11:75	B*07:02	B*52:01	C*08:22	C*12:08
NA18582_ERR031961	A*11:01	A*24:02	B*40:01	B*52:01	C*07:02	C*12:02	A*11:01	A*24:02	B*40:01	B*52:01	C*07:02	C*12:02	A*11:01	A*24:02	B*40:01	B*52:01	C*07:02	C*12:02	A*11:01	A*24:02	B*40:21	B*52:01	C*07:02	C*12:02	A*24:05	A*24:61	B*40:01	B*52:01	C*07:520	C*12:02
NA18592_ERR031962	A*24:02	A*31:01	B*15:18	B*40:06	C*08:01	C*08:01	A*24:02	A*31:01	B*15:18	B*40:02	C*08:01	C*08:01	A*23:01	A*31:01	B*35:08	B*40:02	C*08:01	C*08:01	A*24:02	A*31:01	B*40:02	B*45:01	C*08:21	C*08:22	A*24:152	A*31:01	B*15:108	B*40:345N	C*08:36N	C*08:141Q
NA18593_ERR034531	A*01:01	A*24:02	B*37:01	B*40:01	C*04:01	C*06:02	A*01:01	A*24:02	B*37:01	B*40:01	C*04:01	C*06:02	A*01:01	A*24:02	B*37:01	B*40:01	C*04:01	C*06:02	A*01:01	A*24:02	B*37:01	B*40:01	C*04:01	C*06:02	A*01:218	A*24:369	B*37:01	B*40:01	C*06:02	C*06:02
NA18603_ERR031872	A*02:06	A*30:01	B*13:02	B*40:06	C*06:02	C*08:01	A*02:01	A*30:01	B*13:02	B*40:02	C*06:02	C*08:01	A*02:01	A*30:01	B*13:02	B*40:02	C*06:02	C*08:01	A*02:01	A*30:01	B*13:02	B*40:06	C*06:02	C*08:01	A*02:01	A*30:99	B*13:02	B*40:06	C*06:02	C*08:36N
NA18605_ERR031873	A*02:03	A*02:06	B*15:01	B*38:02	C*03:03	C*07:02	A*02:01	A*02:03	B*15:01	B*38:02	C*03:04	C*07:02	A*02:01	A*02:01	B*15:01	B*38:02	C*03:03	C*07:02	A*01:81	A*02:03	B*15:01	B*39:07	C*03:03	C*07:02	A*02:03	A*02:06	B*15:01	B*39:03	C*03:04	C*07:02
NA18608_ERR031874	A*24:02	A*31:01	B*48:01	B*51:01	C*08:01	C*15:02	A*24:02	A*31:01	B*48:01	B*51:01	C*08:01	C*15:02	A*24:02	A*31:01	B*48:01	B*51:01	C*05:01	C*15:02	A*24:02	A*31:01	B*48:20	B*51:01	C*08:22	C*15:02	A*24:152	A*31:01	B*51:01	B*51:01	C*08:36N	C*15:16
NA18609_ERR031875	A*02:03	A*03:01	B*35:03	B*38:02	C*07:02	C*12:03	A*02:03	A*03:01	B*35:03	B*38:01	C*07:02	C*12:03	A*02:03	A*03:01	B*35:03	B*38:02	C*07:02	C*12:03	A*02:03	A*03:143	B*35:178	B*39:01	C*07:02	C*12:03	A*02:03	A*03:01	B*35:281	B*39:123	C*07:02	C*12:03
NA18611_ERR031876	A*11:01	A*11:01	B*46:01	B*51:01	C*07:02	C*14:02	A*11:01	A*11:01	B*15:01	B*51:01	C*07:02	C*14:02	A*11:01	A*11:01	B*15:01	B*53:01	C*07:02	C*14:02	A*11:01	A*11:77	B*15:157	B*35:14	C*07:01	C*14:02	A*11:50Q	A*11:153	B*15:66	B*51:206	C*07:548	C*14:71
NA18612_ERR034593	A*01:01	A*02:06	B*40:06	B*57:01	C*06:02	C*08:01	A*01:01	A*02:01	B*40:06	B*57:01	C*06:02	C*08:01	A*01:01	A*02:01	B*40:06	B*57:01	C*06:02	C*08:27	A*01:81	A*02:01	B*40:06	B*57:01	C*05:01	C*06:02	A*01:01	A*02:06	B*40:06	B*57:86	C*06:02	C*08:36N
NA18620_ERR031877	A*02:01	A*32:01	B*40:01	B*48:01	C*04:01	C*07:02	A*02:01	A*32:01	B*40:01	B*48:01	C*04:01	C*07:01	A*02:01	A*32:01	B*48:03	B*48:03	C*04:01	C*07:01	A*02:01	A*02:65	B*40	B*48:01	C*04:01	C*07:01	A*02:662	A*32:03	B*40:114	B*48:03	C*07:30	C*07:558
NA18621_ERR034595	A*11:01	A*24:02	B*15:01	B*15:18	C*01:02	C*08:01	A*11:01	A*24:02	B*15:01	B*15:03	C*01:02	C*08:01	A*11:01	A*24:02	B*15:03	B*15:54	C*01:02	C*08:01	A*11:01	A*24:02	B*15:03	B*46:01	C*01:03	C*08:01	A*11:01	A*24:61	B*15:64	B*15:66	C*01:130	C*08:141Q
NA18622_ERR032027	A*03:01	A*24:02	B*35:03	B*51:01	C*12:03	C*14:02	A*03:01	A*24:02	B*35:03	B*51:01	C*12:03	C*14:02	A*03:01	A*24:02	B*35:01	B*78:02	C*12:03	C*14:02	A*03:01	A*24:02	B*35:02	B*51:01	C*12:03	C*14:02	A*03:01	A*24:02	B*35:04	B*35:34	C*12:03	C*14:02
NA18622_ERR032028	A*03:01	A*24:02	B*35:03	B*51:01	C*12:03	C*14:02	A*03:01	A*24:02	B*35:03	B*51:01	C*12:03	C*14:02	A*03:01	A*24:02	B*35:03	B*78:01	C*05:01	C*14:02	A*03:01	A*24:02	B*35:03	B*35:03	C*12:03	C*14:03	A*03:01	A*24:364	B*35:03	B*78:02	C*14:02	C*14:77
NA18623_ERR032008	A*24:02	A*30:01	B*13:02	B*40:01	C*03:04	C*06:02	A*24:02	A*30:01	B*13:02	B*40:01	C*03:04	C*06:02	A*24:02	A*30:01	B*13:02	B*40:01	C*03:04	C*06:02	A*24:02	A*30:01	B*13:02	B*40:01	C*03:04	C*06:02	A*24:215	A*30:01	B*13:88	B*40:79	C*03:289	C*06:120
NA18624_ERR031928	A*30:01	A*32:01	B*13:02	B*52:01	C*06:02	C*12:02	A*30:01	A*32:01	B*13:02	B*52:01	C*06:02	C*12:02	A*30:01	A*32:01	B*13:02	B*51:01	C*06:02	C*12:02	A*30:01	A*74:01	B*13:02	B*51:01	C*06:02	C*12:02	A*30:01	A*32:01	B*13:02	B*52:01	C*06:16N	C*12:08
NA18632_ERR031929	A*11:01	A*33:03	B*46:01	B*58:01	C*01:02	C*03:02	A*11:01	A*31:01	B*46:01	B*58:01	C*01:02	C*03:02	A*11:01	A*31:01	B*35:01	B*46:13	C*01:02	C*03:02	A*11:01	A*31:01	B*35:03	B*46:01	C*01:02	C*03:02	A*11:75	A*31:01	B*46:01	B*58:01	C*01:40	C*03:315
NA18633_ERR031878	A*11:01	A*11:01	B*54:01	B*54:01	C*01:02	C*01:02	A*11:01	A*11:01	B*54:01	B*54:01	C*01:02	C*01:02	A*11:01	A*11:01	B*54:01	B*54:01	C*01:02	C*01:02	A*11:01	A*11:01	B*54:01	B*54:01	C*01:02	C*01:02	A*11:01	A*11:75	B*54:01	B*54:18	C*01:02	C*01:99
NA18635_ERR031879	A*11:01	A*11:01	B*40:06	B*51:01	C*08:01	C*14:02	A*11:01	A*32:101Q	B*40:06	B*51:01	C*08:01	C*14:02	A*11:01	A*11:01	B*40:06	B*51:01	C*08:01	C*14:02	A*11:55	A*11:55	B*40:06	B*51:01	C*08:01	C*14:02	A*11:50Q	A*11:254	B*40:06	B*51:01	C*08:27	C*14:02
NA18636_ERR031930	A*11:01	A*24:02	B*40:01	B*46:01	C*01:02	C*07:02	A*11:01	A*24:02	B*40:01	B*46:01	C*01:02	C*07:02	A*11:01	A*24:02	B*40:01	B*46:01	C*01:02	C*07:02	A*11:01	A*24:02	B*40:191	B*46:01	C*01:02	C*07:02	A*11:74	A*24:61	B*40:346	B*46:01	C*01:127	C*07:520
NA18637_ERR031931	A*02:01	A*11:01	B*15:01	B*67:01	C*04:01	C*07:02	A*02:01	A*11:01	B*07:02	B*15:01	C*04:01	C*07:01	A*02:01	A*11:01	B*15:01	B*67:01	C*04:01	C*07:02	A*02:06	A*11:01	B*15:10	B*67:01	C*04:01	C*07:02	A*02:02	A*11:75	B*15:296	B*39:98	C*04:70	C*07:456
NA18853_SRR100011	A*34:02	A*36:01	B*44:03	B*52:01	C*16:01	C*16:01	A*34:02	A*36:01	B*44:03	B*52:01	C*16:01	C*16:01	A*34:02	A*36:01	B*44:03	B*52:01	C*16:01	C*16:01	A*36:01	A*66:01	B*44:03	B*52:06	C*16:01	C*16:01	A*34:02	A*36:01	B*44:03	B*52:01	C*16:01	C*16:106
NA18856_SRR098533	A*33:03	A*74:01	B*35:01	B*49:01	C*04:01	C*07:01	A*31:01	A*74:01	B*35:01	B*49:01	C*04:01	C*07:01	A*31:01	A*74:01	B*35:11	B*49:01	C*04:01	C*07:01	A*01:22N	A*74:01	B*35:01	B*50:01	C*04:01	C*07:01	A*31:01	A*74:01	B*35:01	B*49:38	C*04:246	C*07:01
NA18858_ERR034553	A*29:02	A*30:01	B*18:01	B*49:01	C*02:02	C*07:01	A*29:02	A*30:01	B*18:01	B*49:01	C*02:02	C*07:01	A*29:01	A*30:01	B*18:01	B*49:01	C*02:02	C*07:01	A*01	A*29:02	B*18:01	B*49:01	C*02:02	C*07:01	A*30:01	A*30:99	B*18:26	B*49:32	C*02:02	C*07:89
NA18861_ERR034554	A*03:01	A*68:02	B*13:02	B*57:03	C*03:02	C*07:01	A*03:01	A*68:02	B*13:02	B*57:03	C*03:02	C*07:01	A*03:01	A*68:02	B*13:01	B*57:03	C*03:02	C*07:01	A*03:105	A*68:02	B*13:01	B*57:57	C*03:02	C*07:01	A*03:01	A*68:22	B*13:01	B*57:03	C*03:338	C*07:453
NA18870_SRR100031	A*30:02	A*30:02	B*15:03	B*57:03	C*02:10	C*08:02	A*30:02	A*30:02	B*15:03	B*57:03	C*02:10	C*08:02	A*30:02	A*30:02	B*15:03	B*57:03	C*02:10	C*08:02	A*01	A*30:02	B*15:03	B*57:01	C*02:10	C*08:02	A*30:02	A*30:02	B*15:03	B*57:82	C*02:10	C*08:02
NA18871_SRR100029	A*30:01	A*36:01	B*42:01	B*52:01	C*16:01	C*17:01	A*30:01	A*36:01	B*42:01	B*51:01	C*16:01	C*17:01	A*30:01	A*36:01	B*42:01	B*51:01	C*16:01	C*17:01	A*30:01	A*34:08	B*42:01	B*51:01	C*16:01	C*17:01	A*01:11N	A*30:01	B*42:02	B*78:09	C*16:01	C*17:01
NA18912_SRR111960	A*34:02	A*74:01	B*53:01	B*53:01	C*04:01	C*04:01	A*34:02	A*74:01	B*53:01	B*53:01	C*04:01	C*04:01	A*34:02	A*74:01	B*53:01	B*53:01	C*04:01	C*04:01	A*01	A*74:01	B*53:01	B*53:01	C*04:01	C*04:01	A*34:02	A*74:01	B*35:08	B*53:01	C*04:01	C*04:155
NA18940_ERR034596	A*24:02	A*24:02	B*46:01	B*52:01	C*01:03	C*12:02	A*24:02	A*24:02	B*46:01	B*52:01	C*01:03	C*12:02	A*24:02	A*24:02	B*46:01	B*52:01	C*01:03	C*12:02	A*24:02	A*24:02	B*46:01	B*52:01	C*01:03	C*06:02	A*24:02	A*24:152	B*46:66	B*52:01	C*01:03	C*12:73
NA18942_ERR034597	A*24:02	A*33:03	B*35:01	B*44:03	C*03:03	C*14:03	A*24:02	A*33:03	B*35:01	B*44:03	C*03:04	C*14:03	A*24:02	A*33:01	B*35:01	B*44:03	C*03:04	C*14:03	A*24:02	A*31:01	B*35:01	B*44:03	C*03:04	C*14:03	A*24:152	A*33:03	B*35:01	B*44:03	C*03:243	C*14:03
NA18943_ERR034598	A*02:06	A*02:07	B*35:01	B*46:01	C*01:02	C*03:03	A*02:01	A*02:07	B*35:01	B*46:01	C*01:02	C*03:03	A*02:01	A*02:07	B*15:01	B*35:01	C*01:02	C*03:03	A*01:81	A*02:01	B*35:01	B*46:01	C*01:02	C*03:04	A*02:07	A*02:269	B*15:66	B*35:19	C*01:02	C*03:03
NA18944_ERR034599	A*02:06	A*24:02	B*40:02	B*51:01	C*03:04	C*14:02	A*02:06	A*24:02	B*40:02	B*51:01	C*03:04	C*14:02	A*02:06	A*24:02	B*40:02	B*51:01	C*03:04	C*14:02	A*24:02	A*69:01	B*40:02	B*51:01	C*03:04	C*14:03	A*24:61	A*24:364	B*40:02	B*51:01	C*03:243	C*14:74
NA18945_ERR034600	A*31:01	A*33:03	B*15:01	B*44:03	C*07:02	C*14:03	A*33:03	A*33:03	B*15:01	B*44:03	C*07:02	C*14:03	A*33:03	A*33:03	B*15:46	B*44:03	C*07:02	C*14:02	A*33:03	A*34:03	B*15:01	B*44:03	C*07:96	C*14:03	A*31:01	A*33:03	B*15:406	B*44:03	C*07:02	C*14:75
NA18947_ERR034601	A*02:06	A*24:02	B*52:01	B*52:01	C*12:02	C*12:02	A*02:06	A*24:02	B*51:01	B*52:01	C*12:02	C*12:02	A*02:05	A*24:02	B*51:01	B*51:01	C*08:21	C*12:02	A*02:05	A*24:02	B*51:01	B*51:01	C*12:02	C*12:02	A*02:06	A*24:61	B*51:07	B*52:01	C*12:08	C*12:196
NA18948_ERR034602	A*26:01	A*30:01	B*07:02	B*13:02	C*06:02	C*07:02	A*26:01	A*30:01	B*07:02	B*13:02	C*06:02	C*07:02	A*26:01	A*30:01	B*07:02	B*13:02	C*06:02	C*07:02	A*01	A*26:01	B*07:77	B*13:02	C*06:02	C*07:221	A*26:50	A*30:01	B*07:02	B*13:88	C*06:02	C*07:314
NA18949_ERR034603	A*24:02	A*26:03	B*07:02	B*40:02	C*03:04	C*07:02	A*24:02	A*26:03	B*07:02	B*40:02	C*03:150	C*07:02	A*24:02	A*26:03	B*07:02	B*40:02	C*03:03	C*07:02	A*24:02	A*26:01	B*40:02	B*40:02	C*03	C*07:02	A*24:02	A*26:03	B*07:252	B*40:02	C*03:04	C*07:49
NA18951_ERR034604	A*24:02	A*24:02	B*40:01	B*59:01	C*01:02	C*03:04	A*24:02	A*24:02	B*40:01	B*59:01	C*01:02	C*03:04	A*24:02	A*24:02	B*40:01	B*59:01	C*01:02	C*03:03	A*24:02	A*24:02	B*40:01	B*59:01	C*01:02	C*03:04	A*24:14	A*24:152	B*40:79	B*59:01	C*01:130	C*03:339
NA18952_ERR034605	A*24:02	A*31:01	B*07:02	B*51:01	C*07:02	C*14:02	A*24:02	A*31:01	B*07:02	B*51:01	C*07:02	C*14:02	A*24:02	A*31:01	B*07:02	B*51:01	C*07:02	C*14:02	A*24:02	A*33:03	B*07:143	B*51:01	C*07:02	C*14:02	A*24:61	A*31:15	B*07:02	B*51:01	C*07:322	C*14:74
NA18953_SRR099546	A*11:01	A*31:01	B*40:01	B*40:02	C*03:04	C*03:04	A*11:01	A*31:01	B*40:01	B*40:02	C*03:04	C*03:04	A*11:01	A*31:01	B*40:01	B*40:02	C*03:04	C*03:04	A*11:60	A*31:01	B*07:06	B*40:02	C*03:04	C*03:04	A*11:254	A*31:01	B*40:147	B*40:303	C*03:04	C*03:286
NA18956_SRR766028	A*02:01	A*02:01	B*15:01	B*40:02	C*03:03	C*03:04	A*02:01	A*02:01	B*15:01	B*40:02	C*03:03	C*03:03	A*02:01	A*02:01	B*15:01	B*40:02	C*03:03	C*03:03	A*01:22N	A*02:01	B*15:01	B*40:02	C*03:13	C*03:13	A*02:57	A*02:662	B*15:58	B*40:02	C*03:03	C*03:243
NA18959_SRR099545	A*11:01	A*24:02	B*52:01	B*67:01	C*07:02	C*12:02	A*11:01	A*24:02	B*52:01	B*67:01	C*07:02	C*12:02	A*11:01	A*24:02	B*52:01	B*67:01	C*07:02	C*12:02	A*11:01	A*24:02	B*52:01	B*67:01	C*07:02	C*12:02	A*11:01	A*24:02	B*52:01	B*67:01	C*07:02	C*12:08
NA18960_SRR099533	A*24:02	A*24:02	B*40:06	B*54:01	C*01:02	C*08:01	A*24:02	A*24:02	B*40:02	B*54:01	C*01:02	C*08:01	A*24:02	A*24:02	B*40:39	B*54:01	C*01:02	C*08:01	A*24:02	A*24:02	B*40:02	B*54	C*01:02	C*08:02	A*24:02	A*24:05	B*40:06	B*54:18	C*01:02	C*08:141Q
NA18961_SRR099544	A*11:01	A*24:02	B*51:01	B*54:01	C*01:02	C*01:02	A*11:01	A*24:02	B*51:01	B*54:01	C*01:02	C*01:02	A*11:01	A*24:02	B*51:01	B*54:01	C*01:02	C*01:02	A*11:01	A*24:02	B*51:02	B*54:01	C*01:02	C*01:02	A*11:74	A*24:02	B*51:01	B*54:18	C*01:67	C*01:67
NA18964_SRR099539	A*26:01	A*26:03	B*35:01	B*40:02	C*03:03	C*03:04	A*26:01	A*26:03	B*35:01	B*40:02	C*03:03	C*03:04	A*26:01	A*26:01	B*35:01	B*40:02	C*03:04	C*03:81	A*01	A*26:01	B*35:01	B*40:02	C*03:03	C*03:04	A*26:01	A*26:08	B*35:05	B*40:02	C*03:04	C*03:320
NA18965_SRR764771	A*26:02	A*31:01	B*40:06	B*56:01	C*04:01	C*08:01	A*02:01	A*31:01	B*07:02	B*13:02	C*04:01	C*07:02	A*31:01	A*31:01	B*27:04	B*56:01	C*04:01	C*08:01	error	error	error	error	error	error	A*25:01	A*31:01	B*40:02	B*55:02	C*04:71	C*08:22
NA18965_SRR764772	A*26:02	A*31:01	B*40:06	B*56:01	C*04:01	C*08:01	A*26:01	A*31:01	B*07:02	B*44:03	C*07:01	C*07:02	A*26:01	A*31:01	B*15:42	B*27:04	C*01:02	C*05:01	A*26:01	A*31:14N	B*27:05	B*56:01	C*04:01	C*05:01	A*26:11N	A*31:111	B*47:04	B*55:76	C*04:191N	C*08:27
NA18966_SRR071175	A*02:06	A*02:07	B*15:01	B*35:01	C*03:03	C*03:03	A*02:01	A*02:07	B*15:01	B*35:01	C*03:04	C*04:01	A*02:07	A*02:07	B*15:01	B*35:01	C*03:03	C*03:03	A*02:06	A*03:02	B*15:01	B*35:01	C*03:04	C*03:04	A*02:07	A*02:07	B*15:01	B*35:01	C*03:03	C*03:04
NA18966_SRR071180	A*02:06	A*02:07	B*15:01	B*35:01	C*03:03	C*03:03	A*02:01	A*02:01	B*15:01	B*35:01	C*03:03	C*03:04	A*02:01	A*02:74	B*15:01	B*35:01	C*03:03	C*03:03	A*01:81	A*02:01	B*15:01	B*35:03	C*03:20N	C*03:20N	A*02:06	A*02:20	B*15:375N	B*35:01	C*03:03	C*03:03
NA18967_SRR071192	A*24:02	A*24:02	B*40:02	B*51:01	C*03:04	C*14:02	A*24:02	A*24:02	B*07:02	B*51:01	C*01:02	C*03:04	A*24:02	A*24:02	B*51:10	B*51:10	C*03:02	C*04:01	A*24:02	A*24:02	B*40:02	B*51:01	C*03:04	C*14:02	A*24:02	A*24:215	B*40:302	B*51:09	C*14:02	C*14:02
NA18967_SRR071196	A*24:02	A*24:02	B*40:02	B*51:01	C*03:04	C*14:02	A*24:02	A*24:02	B*40:01	B*51:01	C*03:04	C*14:02	A*24:02	A*24:02	B*40:02	B*51:01	C*03:03	C*14:02	A*24:02	A*24:02	B*40:02	B*51:01	C*03:04	C*14:02	A*24:30	A*24:30	B*40:02	B*51:192	C*14:71	C*14:76
NA18968_SRR077480	A*11:01	A*31:01	B*40:01	B*51:01	C*07:02	C*14:02	A*11:01	A*31:01	B*40:01	B*51:01	C*07:02	C*14:02	A*11:01	A*31:01	B*40:01	B*78:05	C*07:02	C*14:02	A*11:69N	A*31:04	B*40:01	B*51:07	C*07:02	C*14:02	A*11:250	A*31:01	B*40:316	B*51:01	C*07:56	C*14:02
NA18968_SRR081231	A*11:01	A*31:01	B*40:01	B*51:01	C*07:02	C*14:02	A*11:01	A*31:01	B*40:01	B*51:01	C*07:02	C*14:02	A*11:01	A*31:01	B*40:01	B*51:01	C*07:02	C*14:02	A*31:01	A*31:01	B*40:01	B*51:01	C*07:04	C*14:02	A*31:01	A*31:36	B*40:321	B*51:01	C*07:02	C*14:78
NA18969_SRR081266	A*24:02	A*31:01	B*48:01	B*52:01	C*08:03	C*12:02	A*24:02	A*31:01	B*48:01	B*52:01	C*04:01	C*08:03	A*33:26	A*33:26	B*48:01	B*52:01	C*08:03	C*08:03	A*33:03	A*34:01	B*48:01	B*52:01	C*08:03	C*12:03	A*24:61	A*31:15	B*48:04	B*52:43	C*08:03	C*12:08
NA18969_SRR081273	A*24:02	A*31:01	B*48:01	B*52:01	C*08:03	C*12:02	A*01:01	A*02:01	B*48:01	B*52:01	C*08:03	C*12:02	A*23:01	A*31:01	B*48:05	B*52:01	C*08:03	C*12:02	error	error	error	error	error	error	A*24:280	A*31:15	B*48:03	B*52:01	C*08:03	C*12:22
NA18970_SRR071116	A*24:02	A*26:01	B*15:18	B*54:01	C*01:02	C*07:04	A*24:02	A*26:01	B*15:18	B*55:02	C*01:02	C*07:04	A*24:02	A*26:01	B*15:108	B*54:01	C*01:02	C*07:04	A*24:02	A*26:01	B*15:10	B*59:01	C*01:02	C*07:04	A*24:02	A*26:14	B*15:108	B*54:18	C*01:03	C*07:04
NA18970_SRR071127	A*24:02	A*26:01	B*15:18	B*54:01	C*01:02	C*07:04	A*24:02	A*26:01	B*07:02	B*15:18	C*01:02	C*07:04	A*24:02	A*26:01	B*15:10	B*56:01	C*01:02	C*07:04	A*24:02	A*66:01	B*15:18	B*55:01	C*01:02	C*07:04	A*24:280	A*26:08	B*15:03	B*56:04	C*01:128	C*07:04
NA18971_SRR077447	A*02:06	A*24:02	B*40:02	B*40:02	C*03:04	C*07:02	A*02:01	A*24:02	B*40:02	B*40:02	C*03:03	C*03:04	A*24:02	A*24:02	B*40:02	B*40:02	C*03:03	C*07:02	A*02:01	A*24:02	B*40:02	B*40:02	C*03:03	C*07:02	A*02:06	A*24:215	B*40:302	B*40:314	C*03:04	C*07:510
NA18971_SRR078842	A*02:06	A*24:02	B*40:02	B*40:02	C*03:04	C*07:02	A*02:01	A*24:02	B*40:02	B*44:03	C*03:04	C*07:02	A*02:19	A*24:02	B*40:02	B*40:02	C*03:04	C*07:01	A*02:01	A*24:02	B*40:02	B*40:02	C*03:04	C*07:02	A*02:06	A*24:30	B*40:02	B*40:02	C*03:243	C*07:56
NA18972_SRR077490	A*24:02	A*24:02	B*40:02	B*59:01	C*01:02	C*03:03	A*24:02	A*24:02	B*40:02	B*59:01	C*03:03	C*03:03	A*23:01	A*23:01	B*40:02	B*59:01	C*03:03	C*03:03	A*24	A*24	B*40:02	B*59:01	C*01:03	C*03:03	A*24:02	A*24:61	B*40:314	B*59:01	C*01:02	C*03:03
NA18972_SRR081255	A*24:02	A*24:02	B*40:02	B*59:01	C*01:02	C*03:03	A*24:02	A*24:02	B*13:02	B*55:01	C*04:01	C*07:02	A*24:02	A*24:02	B*27:05	B*55:01	no call	no call	A*24:02	A*24:02	B*40:02	B*54:01	C*01:02	C*03	A*24:152	A*24:369	B*40:314	B*55:48	C*01:129	C*03:03
NA18973_SRR077861	A*24:02	A*33:03	B*15:07	B*46:01	C*01:02	C*03:03	A*24:02	A*31:01	B*15:01	B*15:01	C*01:02	C*03:04	A*24:02	A*31:01	B*15:01	B*15:01	C*01:02	C*03:02	A*24:02	A*33:03	B*15:07	B*15:193	C*01	C*03:04	A*24:152	A*31:01	B*15:01	B*15:27	C*01:02	C*03:03
NA18973_SRR078846	A*24:02	A*33:03	B*15:07	B*46:01	C*01:02	C*03:03	A*24:02	A*33:01	B*15:01	B*46:01	C*01:02	C*03:04	A*24:02	A*33:01	B*15:01	B*46:01	C*01:02	C*03:03	A*24:20	A*31:01	B*15:01	B*46:01	C*01:02	C*14:21N	A*24:02	A*33:03	B*15:27	B*15:373	C*01:40	C*03:03
NA18974_SRR077456	A*02:01	A*26:01	B*39:01	B*40:01	C*07:02	C*07:02	A*02:01	A*26:01	B*38:01	B*49:01	C*07:01	C*07:02	A*02:01	A*26:01	B*38:01	B*40:01	C*07:01	C*07:01	A*01:22N	A*26:01	B*39:01	B*40:01	C*07:02	C*07:02	A*02:01	A*26:01	B*39:01	B*40:285	C*07:02	C*07:56
NA18974_SRR081248	A*02:01	A*26:01	B*39:01	B*40:01	C*07:02	C*07:02	A*02:01	A*26:01	B*08:01	B*40:01	C*07:01	C*07:02	A*02:01	A*26:01	B*39:01	B*40:01	C*07:02	C*07:02	A*02:01	A*26:01	B*39:01	B*40:01	C*07:01	C*07:01	A*02:662	A*26:11N	B*39:01	B*40:321	C*07:56	C*07:56
NA18975_SRR078849	A*02:01	A*02:06	B*07:02	B*15:01	C*04:01	C*07:02	A*02:01	A*02:06	B*15:01	B*15:01	C*04:01	C*07:02	A*02:01	A*02:01	B*15:01	B*15:01	C*04:01	C*07:02	A*01:81	A*02	B*15:11	B*40:131	C*04:01	C*07:02	A*02:549	A*02:549	B*15:29	B*40:321	C*04:239	C*07:67
NA18975_SRR081225	A*02:01	A*02:06	B*07:02	B*15:01	C*04:01	C*07:02	A*02:01	A*02:01	B*07:02	B*15:01	C*04:01	C*07:02	A*02:01	A*02:01	B*07:02	B*56:01	C*04:01	C*07:02	A*02:51	A*02:51	B*07:02	B*15:18	C*04:01	C*07:02	A*02:26	A*02:189	B*07:02	B*15:71	C*04:189	C*07:02
NA18976_SRR077451	A*33:03	A*33:03	B*44:03	B*44:03	C*14:03	C*14:03	A*31:01	A*31:08	B*44:03	B*44:03	C*04:01	C*14:03	A*31:01	A*31:01	B*44:03	B*44:03	C*14:03	C*14:03	error	error	error	error	error	error	A*33:123N	A*33:123N	B*44:03	B*44:260	C*14:02	C*14:03
NA18976_SRR077757	A*33:03	A*33:03	B*44:03	B*44:03	C*14:03	C*14:03	A*31:01	A*33:03	B*44:03	B*44:03	C*14:02	C*14:03	A*31:01	A*31:01	B*44:02	B*44:02	C*14:03	C*14:03	A*33:03	A*33:03	B*44:03	B*44:03	C*14:03	C*14:03	A*31:15	A*31:15	B*44:03	B*44:03	C*14:02	C*14:03
NA18978_SRR716650	A*03:01	A*31:01	B*40:02	B*44:02	C*05:01	C*14:02	A*03:01	A*31:01	B*40:02	B*44:03	C*05:01	C*14:02	A*03:01	A*31:01	B*40:02	B*44:09	C*05:01	C*14:02	A*03:26	A*31:01	B*40:02	B*44:03	C*05:01	C*14:02	A*03:01	A*31:01	B*40:02	B*44:09	C*05:09	C*14:02
NA18980_SRR716652	A*11:02	A*31:01	B*13:01	B*40:01	C*03:03	C*03:04	A*11:02	A*31:01	B*13:01	B*40:01	C*03:04	C*04:01	A*11:02	A*31:01	B*13:01	B*40:01	C*03:03	C*03:03	A*11:50Q	A*31:01	B*13:01	B*40:01	C*03	C*03	A*11:77	A*31:01	B*13:01	B*40:01	C*03:243	C*03:243
NA18980_SRR716653	A*11:02	A*31:01	B*13:01	B*40:01	C*03:03	C*03:04	A*11:01	A*31:01	B*40:01	B*57:01	C*03:04	C*14:72	A*11:01	A*31:01	B*13:01	B*40:01	C*03:03	C*03:03	A*11:01	A*31:01	B*40:126	B*58:23	C*03:20N	C*03:20N	A*11:50Q	A*31:01	B*13:87	B*40:01	C*03:243	C*03:243
NA18981_SRR077477	A*02:01	A*31:01	B*51:01	B*51:01	C*14:02	C*14:02	A*02:01	A*02:01	B*51:01	B*51:01	C*04:01	C*14:02	no call	no call	B*51:36	B*51:36	C*14:02	C*14:02	A*31:01	A*68:18N	B*51:01	B*51:01	C*14:02	C*14:02	A*02:60	A*31:01	B*35:01	B*78:02	C*14:23	C*14:74
NA18981_SRR077751	A*02:01	A*31:01	B*51:01	B*51:01	C*14:02	C*14:02	A*02:01	A*02:01	B*08:01	B*51:01	C*04:01	C*07:02	A*02:01	A*02:01	B*51:01	B*51:01	C*14:02	C*14:02	A*01:81	A*02:01	B*51:01	B*51:01	C*14:02	C*14:02	A*02:01	A*31:01	B*51:09	B*51:09	C*14:69	C*14:78
NA18987_SRR077491	A*02:07	A*26:02	B*40:06	B*46:01	C*01:02	C*08:01	A*02:01	A*26:02	B*40:02	B*40:06	C*01:02	C*05:01	A*02:01	A*26:02	B*40:06	B*46:01	C*01:02	C*05:01	no call	no call	B*40:06	B*46:19	C*01:03	C*08:04	A*02:533	A*26:02	B*40:06	B*46:01	C*01:02	C*08:127N
NA18987_SRR077853	A*02:07	A*26:02	B*40:06	B*46:01	C*01:02	C*08:01	A*02:01	A*26:01	B*40:02	B*46:01	C*07:01	C*07:02	A*02:01	A*26:01	B*40:02	B*46:01	no call	no call	A*01:81	A*02:01	B*15	B*46:01	no call	no call	A*02:57	A*26:130	B*40:06	B*46:24	C*01:30	C*08:127N
NA18990_SRR077454	A*24:02	A*33:03	B*40:02	B*44:03	C*03:03	C*14:03	A*02:01	A*24:02	B*44:03	B*44:03	C*03:04	C*07:02	A*02:01	A*23:01	B*40:02	B*44:03	C*03:03	C*03:03	A*24:02	A*31:04	B*40:02	B*44:46	C*03:20N	C*14:02	A*24:152	A*31:15	B*40:302	B*44:64	C*03:03	C*14:03
NA18990_SRR077486	A*24:02	A*33:03	B*40:02	B*44:03	C*03:03	C*14:03	A*24:02	A*33:01	B*40:02	B*44:03	C*03:04	C*14:02	A*24:02	A*33:01	no call	no call	C*03:02	C*14:02	A*24:02	A*33:03	B*27:05	B*44:02	C*03	C*14:03	A*24:152	A*33:123N	B*40:302	B*44:26	C*03:03	C*14:02
NA18991_SRR077450	A*02:01	A*24:02	B*40:02	B*52:01	C*12:02	C*15:02	A*02:01	A*24:02	B*40:02	B*52:01	C*15:02	C*15:02	A*02:01	A*24:02	B*40:02	B*52:01	C*15:02	C*15:02	A*02:01	A*24:02	B*40:02	B*52:01	C*15:02	C*15:02	A*02:57	A*24:30	B*40:40	B*52:01	C*15:05	C*15:17
NA18991_SRR077855	A*02:01	A*24:02	B*40:02	B*52:01	C*12:02	C*15:02	A*02:01	A*24:02	B*40:02	B*52:01	C*12:02	C*15:02	A*02:01	A*23:01	B*40:02	B*51:01	C*12:02	C*15:02	A*02:01	A*24:03	B*15:42	B*40:02	C*02:11	C*12:02	A*02:01	A*24:36N	B*40:02	B*52:43	C*12:02	C*15:17
NA18992_SRR716428	A*24:02	A*33:03	B*44:03	B*52:01	C*12:02	C*14:03	A*24:02	A*33:03	B*44:03	B*52:01	C*12:02	C*14:03	A*24:02	A*33:03	B*44:03	B*52:01	C*12:02	C*14:03	A*24:82	A*33:03	B*44:03	B*52:01	C*01:21	C*14:03	A*24:56	A*33:03	B*44:224	B*52:31	C*12:200	C*14:03
NA18994_SRR716431	A*24:02	A*31:01	B*07:02	B*40:02	C*03:04	C*07:02	A*24:02	A*31:01	B*07:02	B*40:02	C*03:04	C*07:02	A*24:02	A*31:01	B*07:02	B*40:02	C*03:03	C*07:02	A*24:02	A*31:01	B*07:02	B*40:02	C*03:04	C*07:02	A*24:02	A*31:01	B*07:33	B*40:345N	C*03:04	C*07:67
NA18995_SRR764775	A*24:02	A*33:03	B*15:07	B*44:03	C*03:03	C*14:03	A*24:02	A*33:03	B*15:01	B*44:03	C*03:03	C*14:02	A*24:02	A*33:03	B*15:01	B*44:03	C*01:02	C*03:03	A*24:08	A*33:03	B*15:01	B*44:03	C*03:03	C*14:03	A*24:61	A*33:03	B*15:58	B*44:03	C*03:03	C*14:02
NA18997_SRR702078	A*24:02	A*26:03	B*15:01	B*39:01	C*03:03	C*07:02	A*24:02	A*26:03	B*15:01	B*39:01	C*03:04	C*07:02	A*24:02	A*26:03	B*15:01	B*39:01	C*03:03	C*07:02	A*24:20	A*26:01	B*15:65	B*39:01	C*03:04	C*07:02	A*24:61	A*26:03	B*39:01	B*67:01	C*03:04	C*07:409
NA18998_SRR766013	A*02:06	A*24:02	B*52:01	B*54:01	C*01:02	C*12:02	A*02:01	A*24:02	B*52:01	B*54:01	C*01:02	C*12:02	A*02:01	A*24:02	B*52:01	B*54:01	C*01:02	C*12:02	A*02:57	A*24:02	B*52:01	B*54	C*01:30	C*12:02	A*02:11	A*24:02	B*52:31	B*54:18	C*01:30	C*12:02
NA18999_SRR112297	A*24:04	A*33:03	B*40:06	B*46:01	C*01:03	C*08:01	A*24:04	A*33:03	B*40:06	B*46:01	C*01:03	C*08:01	A*24:04	A*33:03	B*40:02	B*46:01	C*01:03	C*08:01	A*24:02	A*33:03	B*40:02	B*46:01	C*01:03	C*08:36N	A*24:373	A*33:03	B*40:06	B*40:314	C*01:03	C*08:141Q
NA19000_SRR099528	A*24:02	A*24:02	B*54:01	B*67:01	C*01:02	C*07:02	A*24:02	A*24:02	B*54:01	B*67:01	C*01:02	C*07:02	A*24:02	A*24:02	B*54:01	B*67:01	C*01:02	C*07:02	A*24:02	A*24:02	B*54:01	B*67:01	C*01:02	C*07:02	A*24:02	A*24:280	B*54:18	B*67:01	C*01:106	C*07:02
NA19003_SRR099532	A*02:06	A*11:01	B*39:01	B*39:01	C*07:02	C*07:02	A*02:06	A*11:01	B*39:01	B*39:01	C*07:02	C*07:02	A*02:06	A*11:01	B*39:01	B*39:01	C*07:02	C*07:02	A*02:01	A*11:50Q	B*39:01	B*39:01	C*07:02	C*07:02	A*02:06	A*11:50Q	B*39:01	B*39:01	C*07:02	C*07:02
NA19005_SRR715906	A*02:01	A*33:03	B*58:01	B*67:01	C*03:02	C*07:02	A*02:01	A*33:03	B*58:01	B*67:01	C*03:02	C*07:02	A*02:01	A*33:03	B*58:01	B*67:01	C*03:02	C*07:02	A*02:89	A*33:03	B*58:01	B*67:01	C*03:02	C*07:79	A*02:602	A*33:03	B*58:01	B*67:01	C*03:338	C*07:56
NA19007_SRR099549	A*02:07	A*26:03	B*35:01	B*46:01	C*01:02	C*03:03	A*02:07	A*26:03	B*35:01	B*46:01	C*01:02	C*03:03	A*02:07	A*26:03	B*35:01	B*46:01	C*01:17	C*03:03	A*01:22N	A*02:01	B*35:01	B*46:01	C*01:02	C*03:03	A*02:07	A*26:03	B*35:330	B*46:01	C*01:40	C*03:290
NA19012_SRR112294	A*24:02	A*24:02	B*35:01	B*35:01	C*03:03	C*03:03	A*24:02	A*24:02	B*35:01	B*35:01	C*03:03	C*03:03	A*24:02	A*24:02	B*35:01	B*35:03	C*03:03	C*03:03	A*24:02	A*24:02	B*35:01	B*35:01	C*03:03	C*03:03	A*24:280	A*24:364	B*35:01	B*35:03	C*03:119	C*03:285
NA19092_SRR100012	A*36:01	A*68:02	B*42:01	B*81:01	C*08:04	C*17:01	A*36:01	A*68:02	B*42:01	B*81:01	C*08:04	C*17:01	A*36:01	A*68:02	B*42:01	B*81:01	C*08:04	C*17:01	A*36:01	A*68:02	B*42:01	B*81:01	C*08:04	C*17:01	A*36:01	A*68:02	B*42:08	B*81:01	C*08:04	C*17:01
NA19093_SRR100033	A*23:01	A*30:01	B*35:01	B*53:01	C*04:01	C*08:02	A*23:01	A*30:01	B*35:01	B*53:01	C*04:235	C*08:02	A*23:01	A*30:01	B*35:01	B*35:01	C*04:01	C*08:02	A*23:01	A*30:01	B*35:01	B*35:01	C*04:01	C*08:02	A*30:01	A*30:78N	B*35:01	B*53:01	C*04:145	C*08:02
NA19098_SRR077453	A*02:01	A*36:01	B*51:01	B*53:01	C*06:02	C*16:01	A*01:01	A*02:01	B*51:01	B*53:01	C*06:02	C*16:01	A*01:01	A*01:01	B*51:02	B*51:22	C*16:01	C*16:01	A*01:01	A*02:06	B*51:01	B*51:22	C*16:04	C*16:04	A*01:01	A*02:533	B*51:01	B*51:01	C*12:141	C*16:01
NA19098_SRR077460	A*02:01	A*36:01	B*51:01	B*53:01	C*06:02	C*16:01	A*02:01	A*36:01	B*51:01	B*53:01	C*06:02	C*16:01	A*02:01	A*36:01	B*51:01	B*51:01	C*06:02	C*16:01	A*01:81	A*02:01	B*51:01	B*51:01	C*06:02	C*16:01	A*01:01	A*02:81	B*51:01	B*53:01	C*06:02	C*16:04
NA19099_SRR748771	A*23:01	A*36:01	B*07:02	B*07:02	C*07:02	C*15:05	A*23:01	A*36:01	B*07:02	B*07:02	C*07:02	C*15:02	A*23:01	A*36:01	B*07:02	B*07:02	C*07:02	C*15:02	A*23:38N	A*36:01	B*07:02	B*07:02	C*07:02	C*15:02	A*23:01	A*36:01	B*07:02	B*07:252	C*07:02	C*15:104
NA19099_SRR748772	A*23:01	A*36:01	B*07:02	B*07:02	C*07:02	C*15:05	A*23:01	A*36:01	B*07:02	B*07:02	C*07:02	C*15:02	A*23:01	A*36:01	B*07:02	B*07:02	C*07:02	C*15:02	A*23:33	A*36:01	B*07:02	B*07:02	C*07:02	C*15:02	A*01:228Q	A*36:01	B*07:02	B*07:02	C*07:02	C*15:104
NA19102_SRR100034	A*03:01	A*30:01	B*18:01	B*42:01	C*02:02	C*17:01	A*03:01	A*30:01	B*18:01	B*42:01	C*02:02	C*17:01	A*03:01	A*30:01	B*18:01	B*42:01	C*02:02	C*17:01	A*30:01	A*30:01	B*18:01	B*42:01	C*02:02	C*17:01	A*03:01	A*30:01	B*18:122	B*42:02	C*02:80	C*17:01
NA19116_SRR100021	A*23:01	A*33:03	B*07:02	B*39:24	C*07:01	C*07:02	A*23:01	A*33:03	B*07:02	B*39:01	C*07:01	C*07:02	A*23:01	A*23:01	B*07:02	B*39:01	C*07:01	C*07:02	A*23:01	A*31:01	B*07:02	B*39:70	C*07:02	C*07:02	A*23:01	A*33:03	B*07:02	B*39:06	C*07:01	C*07:155
NA19119_SRR077471	A*23:01	A*36:01	B*35:01	B*49:01	C*04:01	C*07:01	A*23:01	A*36:01	B*35:01	B*49:01	C*04:01	C*07:01	A*23:01	A*36:01	B*07:33	B*07:33	C*04:01	C*07:01	A*24:24	A*36:01	B*35:193	B*49:01	C*04:01	C*07:01	A*23:05	A*36:01	B*35:01	B*49:38	C*04:70	C*07:01
NA19119_SRR081271	A*23:01	A*36:01	B*35:01	B*49:01	C*04:01	C*07:01	A*01:01	A*24:02	B*35:01	B*49:01	C*04:01	C*04:01	A*01:01	A*23:01	B*35:01	B*49:01	C*04:01	C*04:01	A*24:02	A*24:02	B*35:01	B*49:01	C*04:01	C*07:01	A*01:11N	A*24:17	B*35:05	B*49:32	C*04:191N	C*07:01
NA19129_ERR034558	A*02:02	A*23:01	B*07:02	B*58:01	C*07:01	C*07:02	A*02:02	A*23:01	B*07:02	B*58:01	C*07:01	C*07:02	A*02:02	A*23:01	B*07:02	B*58:01	C*07:02	C*07:02	A*02:02	A*23:01	B*07:68	B*53:01	C*07:01	C*07	A*02:05	A*23:01	B*07:285N	B*58:01	C*07:18	C*07:155
NA19130_SRR107026	A*33:03	A*36:01	B*13:02	B*35:01	C*04:01	C*04:01	A*01:01	A*33:03	B*13:02	B*35:01	C*04:01	C*04:01	A*01:01	A*33:03	B*13:02	B*35:01	C*04:01	C*04:01	A*01:01	A*31:01	B*13:02	B*35:03	C*04:01	C*04:01	A*01:14	A*33:03	B*13:02	B*35:03	C*04:01	C*04:239
NA19131_SRR070494	A*66:03	A*68:02	B*42:01	B*53:01	C*04:01	C*17:01	A*02:01	A*68:02	B*35:01	B*53:01	C*04:01	C*17:01	A*68:02	A*68:02	B*53:01	B*53:01	C*04:01	C*17:01	A*01:81	A*68:02	B*40:06	B*53:01	no call	no call	A*66:03	A*68:02	B*08:143	B*53:01	C*04:01	C*17:01
NA19131_SRR070783	A*66:03	A*68:02	B*42:01	B*53:01	C*04:01	C*17:01	A*66:02	A*68:02	B*08:01	B*35:01	C*07:02	C*17:01	A*66:02	A*66:02	B*35:01	B*35:01	C*17:01	C*17:01	A*01:81	A*34:05	B*42:01	B*53:01	C*04:01	C*17:01	A*66:03	A*68:140	B*42:08	B*53:11	C*04:191N	C*17:03
NA19137_SRR081226	A*02:01	A*30:01	B*07:02	B*45:01	C*07:02	C*16:01	A*02:01	A*30:01	B*07:02	B*45:01	C*07:02	C*16:01	A*02:01	A*30:01	B*07:02	B*45:04	C*07:02	C*16:01	A*02:01	A*30:01	B*07:07	B*45:04	C*07	C*16:01	A*02:01	A*30:106	B*07:36	B*45:19	C*07:02	C*07:02
NA19137_SRR081237	A*02:01	A*30:01	B*07:02	B*45:01	C*07:02	C*16:01	A*02:01	A*30:01	B*07:02	B*44:02	C*07:02	C*12:03	A*02:01	A*30:01	B*07:02	B*45:01	C*07:02	C*16:01	A*02:01	A*30:01	B*07:121	B*18:03	C*07:02	C*16:01	A*30:01	A*30:106	B*07:261	B*50:51	C*07:02	C*16:106
NA19137_SRR792542	A*02:01	A*30:01	B*07:02	B*45:01	C*07:02	C*16:01	A*02:01	A*30:01	B*07:02	B*45:01	C*07:02	C*16:01	A*02:01	A*30:01	B*07:02	B*45:01	C*07:02	C*16:01	A*02:01	A*30:01	B*07:100	B*40:128	C*07:02	C*16:01	A*02:04	A*30:01	B*07:02	B*07:261	C*07:02	C*16:01
NA19137_SRR792560	A*02:01	A*30:01	B*07:02	B*45:01	C*07:02	C*16:01	A*02:01	A*30:01	B*07:02	B*45:01	C*07:02	C*16:01	A*02:01	A*30:01	B*07:02	B*45:04	C*07:02	C*16:01	A*02:01	A*30:11	B*07:02	B*45:01	C*07:31	C*16:01	A*02:01	A*30:01	B*07:02	B*45:01	C*07:02	C*16:73
NA19138_SRR070472	A*02:01	A*23:01	B*07:02	B*58:01	C*07:01	C*07:02	A*02:01	A*23:01	B*07:02	B*44:03	C*07:01	C*07:02	A*02:01	A*23:01	B*07:02	B*56:09	C*07:01	C*07:01	A*02:01	A*23:01	B*07:128	B*35:01	C*07:02	C*07:19	A*23:80	A*69:01	B*07:36	B*35:271	C*07:18	C*07:56
NA19138_SRR070776	A*02:01	A*23:01	B*07:02	B*58:01	C*07:01	C*07:02	A*02:01	A*23:01	B*07:02	B*58:01	C*07:01	C*07:02	A*02:01	A*23:01	B*07:02	B*58:01	C*07:01	C*07:02	A*23:01	A*69:01	B*07:02	B*35:05	C*07:01	C*07:02	A*02:01	A*23:80	B*07:02	B*58:02	C*07:18	C*07:56
NA19141_SRR077433	A*02:11	A*36:01	B*35:01	B*52:01	C*07:01	C*16:01	A*01:01	A*02:01	B*35:01	B*51:01	C*07:01	C*16:01	A*02:01	A*02:01	B*35:01	B*35:21	C*07:01	C*16:01	A*01:81	A*02:01	B*51:01	B*53:01	C*07:19	C*16:04	A*01:218	A*36:01	B*35:05	B*35:21	C*07:18	C*16:93
NA19141_SRR077464	A*02:11	A*36:01	B*35:01	B*52:01	C*07:01	C*16:01	A*01:01	A*02:01	B*35:01	B*52:01	C*07:01	C*16:01	A*01:01	A*02:01	B*35:01	B*52:01	C*07:01	C*16:01	A*01:81	A*02:11	B*35:01	B*52	C*07:01	C*16:01	A*01:228Q	A*02:265	B*35:05	B*52:01	C*07:18	C*16:04
NA19143_SRR077445	A*02:02	A*23:01	B*52:01	B*53:01	C*04:01	C*16:01	A*02:02	A*23:01	B*51:01	B*53:01	C*04:01	C*12:03	A*02:02	A*23:01	B*51:01	B*53:01	C*04:01	C*16:01	A*02:02	A*23:01	B*51:54	B*53:01	C*04:03	C*16:01	A*02:655	A*23:38N	B*35:05	B*78:09	C*04:01	C*16:01
NA19143_SRR081272	A*02:02	A*23:01	B*52:01	B*53:01	C*04:01	C*16:01	A*02:02	A*23:01	B*52:01	B*53:01	C*04:01	C*16:01	A*02:02	A*23:01	B*52:01	B*53:01	C*04:01	C*16:01	A*02:02	A*23:01	B*52:01	B*53:01	C*04:01	C*16:02	A*02:02	A*23:19N	B*51:09	B*53:01	C*04:239	C*16:77N
NA19144_SRR077392	A*32:01	A*33:03	B*53:01	B*58:01	C*03:02	C*04:01	A*31:01	A*32:01	B*35:01	B*58:01	C*03:02	C*04:01	A*31:08	A*32:01	B*35:01	B*35:01	C*03:15	C*04:01	A*01:22N	A*33:03	B*53:01	B*58:01	C*03:02	C*04:01	A*32:02	A*33:123N	B*35:01	B*58:01	C*03:02	C*04:42
NA19144_SRR077468	A*32:01	A*33:03	B*53:01	B*58:01	C*03:02	C*04:01	A*32:01	A*33:03	B*58:01	B*58:01	C*03:02	C*04:01	A*32:01	A*33:03	B*35:01	B*58:01	C*03:02	C*04:01	A*31:01	A*74:01	B*58:01	B*58:01	C*03:02	C*04:01	A*32:02	A*33:123N	B*53:05	B*58:02	C*03:315	C*04:01
NA19152_SRR071135	A*03:01	A*26:01	B*15:10	B*56:01	C*01:02	C*08:04	A*03:01	A*26:01	B*15:10	B*56:01	C*01:02	C*08:02	A*03:01	A*25:01	B*15:10	B*56:01	C*01:02	C*05:01	A*03:01	A*26:01	B*15:10	B*56:01	C*01:02	C*05:01	A*03:01	A*26:107N	B*15:10	B*56:01	C*01:02	C*05:01
NA19152_SRR071167	A*03:01	A*26:01	B*15:10	B*56:01	C*01:02	C*08:04	A*03:01	A*26:01	B*15:10	B*55:01	C*01:02	C*08:04	A*03:01	A*26:01	B*15:10	B*55:01	C*01:04	C*08:04	A*03:26	A*26:01	B*15:18	B*55:01	C*01:02	C*08:04	A*03:01	A*26:135	B*15:10	B*56:04	C*01:106	C*08:139
NA19153_SRR070660	A*33:03	A*36:01	B*18:01	B*53:01	C*04:01	C*05:01	A*01:01	A*31:01	B*18:01	B*53:01	C*04:01	C*05:01	A*01:01	A*31:01	B*18:01	B*53:01	C*04:01	C*05:01	A*01:04N	A*33:03	B*15	B*51:01	C*04:91	C*08:02	A*01:01	A*31:01	B*18:108	B*53:01	C*04:01	C*05:01
NA19153_SRR070846	A*33:03	A*36:01	B*18:01	B*53:01	C*04:01	C*05:01	A*33:03	A*36:01	B*18:01	B*35:01	C*04:01	C*04:01	A*01:01	A*33:01	B*18:01	B*35:01	C*04:01	C*04:01	A*11:77	A*33:03	B*18:01	B*35:01	C*04:01	C*08:22	A*01:14	A*33:123N	B*18:26	B*35:01	C*04:01	C*05:01
NA19159_SRR070478	A*03:01	A*23:01	B*52:01	B*57:02	C*16:01	C*18:01	A*02:01	A*02:01	B*52:01	B*57:03	C*04:01	C*16:01	no call	no call	B*52:01	B*57:03	C*04:01	C*16:01	A*03:26	A*23:01	B*52:01	B*57:05	C*14:02	C*16:01	A*03:01	A*23:01	B*57:05	B*78:09	C*16:96	C*18:02
NA19159_SRR070786	A*03:01	A*23:01	B*52:01	B*57:02	C*16:01	C*18:01	A*02:01	A*03:01	B*51:01	B*57:01	C*04:01	C*16:01	A*03:01	A*23:01	no call	no call	C*04:01	C*04:01	A*03:01	A*23:01	B*51:01	B*57:01	C*03:100	C*16:01	A*03:01	A*23:01	B*51:09	B*57:03	C*16:01	C*18:02
NA19160_SRR077482	A*26:01	A*68:01	B*15:10	B*51:01	C*04:01	C*16:01	A*26:01	A*68:01	B*15:10	B*51:01	C*04:01	C*04:01	A*26:01	A*68:01	B*15:10	B*51:02	C*04:01	C*04:01	A*01	A*68:01	B*15:02	B*53:01	C*04:01	C*16:01	A*26:01	A*68:03	B*15:10	B*51:09	C*04:01	C*16:04
NA19160_SRR081250	A*26:01	A*68:01	B*15:10	B*51:01	C*04:01	C*16:01	A*26:01	A*68:01	B*15:03	B*51:01	C*04:01	C*16:01	A*25:01	A*68:01	B*51:01	B*51:02	C*04:01	C*14:03	A*26:01	A*68:01	B*15:18	B*51:02	C*04:01	C*16:01	A*25:44	A*68:22	B*15:03	B*51:01	C*04:01	C*16:01
NA19171_SRR077492	A*02:02	A*23:01	B*52:01	B*53:01	C*04:01	C*16:01	A*02:02	A*23:01	B*52:01	B*53:01	C*04:01	C*16:01	A*02:02	A*23:01	B*51:15	B*52:01	C*04:01	C*16:01	A*02:03	A*24:02	B*51:01	B*51:01	C*04:03	C*16:01	A*02:02	A*23:80	B*51:01	B*53:01	C*04:01	C*16:01
NA19171_SRR077493	A*02:02	A*23:01	B*52:01	B*53:01	C*04:01	C*16:01	A*02:02	A*24:02	B*35:01	B*52:01	C*04:01	C*16:01	A*02:02	A*23:01	B*35:01	B*52:01	C*04:01	C*16:01	A*23	A*68:01	B*52:01	B*53:01	C*16:01	C*16:01	A*02:05	A*23:79	B*51:09	B*53:01	C*04:01	C*16:01
NA19172_SRR111962	A*30:02	A*68:01	B*35:01	B*44:03	C*04:01	C*04:01	A*30:02	A*68:01	B*35:01	B*44:03	C*04:01	C*04:01	A*30:02	A*68:01	B*35:01	B*44:03	C*04:01	C*04:01	A*30:02	A*68:01	B*35:01	B*44:03	C*04:01	C*04:01	A*30:107	A*68:71	B*35:01	B*44:03	C*04:155	C*04:239
NA19200_SRR077432	A*23:01	A*30:02	B*07:02	B*52:01	C*07:02	C*16:01	A*23:01	A*30:01	B*07:02	B*52:01	C*07:02	C*16:01	A*23:01	A*30:02	B*07:02	B*35:01	C*07:02	C*16:01	A*23:01	A*30:02	B*07	B*52:01	C*07	C*16:01	A*23:01	A*30:02	B*07:261	B*52:01	C*07:02	C*16:106
NA19200_SRR078847	A*23:01	A*30:02	B*07:02	B*52:01	C*07:02	C*16:01	A*24:02	A*30:02	B*07:02	B*52:01	C*07:02	C*16:01	A*23:01	A*30:02	B*07:02	B*52:01	C*07:01	C*16:01	A*01	A*23:01	B*07:02	B*52:21	C*07:01	C*16:01	A*30:02	A*30:02	B*07:36	B*52:01	C*16:01	C*16:73
NA19201_SRR077439	A*03:01	A*33:03	B*15:16	B*18:01	C*02:02	C*14:02	A*02:01	A*31:01	B*15:16	B*18:01	C*02:02	C*14:02	A*03:01	A*31:01	B*15:16	B*18:01	C*02:02	C*14:02	A*03:01	A*33:03	B*15:18	B*18:01	C*02:02	C*14:02	A*03:270	A*33:03	B*15:16	B*18:68	C*14:02	C*14:02
NA19201_SRR077462	A*03:01	A*33:03	B*15:16	B*18:01	C*02:02	C*14:02	A*03:01	A*33:03	B*15:16	B*18:01	C*02:02	C*04:01	A*03:01	A*33:01	B*15:16	B*18:01	C*02:02	C*14:02	A*03:01	A*33:03	B*15:16	B*18:01	C*01:40	C*02:02	A*03:258	A*33:03	B*18:68	B*18:122	C*02:02	C*14:78
NA19204_SRR077857	A*02:05	A*30:02	B*18:01	B*58:01	C*07:01	C*08:02	A*02:06	A*30:02	B*18:01	B*35:01	C*07:01	C*08:02	A*02:05	A*30:02	B*18:01	B*35:24	C*07:01	C*08:02	A*02:01	A*30:02	B*18:01	B*35:188	C*05:01	C*07:01	A*02:655	A*30:02	B*18:68	B*35:01	C*07:517	C*08:62
NA19204_SRR081263	A*02:05	A*30:02	B*18:01	B*58:01	C*07:01	C*08:02	A*02:01	A*02:05	B*18:01	B*35:01	C*05:01	C*07:02	A*02:02	A*30:01	B*15:02	B*18:01	C*05:01	C*07:01	A*02:57	A*30:04	B*18:01	B*53:01	C*07:01	C*08:02	A*02:05	A*30:03	B*35:01	B*58:76	C*07:18	C*08:02
NA19206_SRR070491	A*01:01	A*02:01	B*42:01	B*53:01	C*04:01	C*17:01	A*01:01	A*02:01	B*18:01	B*42:01	C*07:02	C*17:01	no call	no call	B*08:01	B*53:01	C*04:01	C*04:01	A*01:01	A*02:01	B*42:01	B*53:01	C*04:01	C*17:01	A*01:01	A*02:683	B*42:02	B*53:05	C*04:239	C*17:01
NA19206_SRR070781	A*01:01	A*02:01	B*42:01	B*53:01	C*04:01	C*17:01	A*01:01	A*02:01	B*51:01	B*53:01	C*07:02	C*17:01	A*01:01	A*02:01	B*08:01	B*08:01	C*17:01	C*17:01	A*01:01	A*02:01	B*08:01	B*58:01	no call	no call	A*01:11N	A*02:95	B*41:03	B*51:148	C*17:01	C*17:01
NA19207_SRR081254	A*30:02	A*68:02	B*08:01	B*15:10	C*03:02	C*07:01	A*30:02	A*68:02	B*08:01	B*15:03	C*03:04	C*07:01	A*30:02	A*68:15	B*08:01	B*15:03	C*03:02	C*07:01	A*30:02	A*68:01	B*15:03	B*42:01	C*03:02	C*07:01	A*30:02	A*68:02	B*08:26	B*15:220	C*03:04	C*07:01
NA19207_SRR081256	A*30:02	A*68:02	B*08:01	B*15:10	C*03:02	C*07:01	A*30:02	A*68:02	B*08:01	B*08:01	C*03:02	C*07:01	A*25:01	A*30:02	B*08:01	B*08:01	C*03:02	C*07:01	A*30:02	A*68:02	B*15:17	B*27:05	C*03:04	C*07:35	A*30:02	A*68:02	B*08:132	B*08:139	C*03:02	C*07:01
NA19209_SRR077489	A*03:01	A*30:01	B*15:10	B*52:01	C*08:04	C*16:01	A*03:01	A*30:01	B*15:10	B*52:01	C*08:04	C*12:03	A*03:01	A*30:01	B*15:108	B*52:01	C*08:04	C*08:04	A*30:01	A*34:03	B*15:10	B*52:21	C*08:04	C*16:01	A*03:01	A*30:111	B*15:108	B*52:01	C*08:04	C*16:01
NA19209_SRR077859	A*03:01	A*30:01	B*15:10	B*52:01	C*08:04	C*16:01	A*03:01	A*30:01	B*15:10	B*52:01	C*08:04	C*16:01	A*03:01	A*30:01	B*15:10	B*52:01	C*08:04	C*16:01	A*30:01	A*34:01	B*15:10	B*52:21	C*08:04	C*16:01	A*03:01	A*30:01	B*15:10	B*52:01	C*08:04	C*08:113
NA19210_SRR078845	A*03:01	A*33:01	B*15:10	B*58:01	C*03:02	C*08:04	A*03:01	A*31:01	B*15:10	B*58:01	C*03:02	C*08:04	A*03:01	A*29:02	B*15:108	B*58:01	C*03:02	C*08:04	A*03:01	A*33:01	B*15:10	B*58:16	C*03:02	C*08:04	A*03:01	A*03:01	B*15:108	B*58:01	C*03:02	C*08:139
NA19210_SRR081222	A*03:01	A*33:01	B*15:10	B*58:01	C*03:02	C*08:04	A*03:01	A*33:01	B*15:10	B*58:01	C*03:02	C*08:04	A*03:01	A*33:01	B*15:10	B*58:01	C*03:02	C*08:04	A*03:01	A*33:01	B*15:10	B*58:02	C*03:02	C*08:04	A*03:258	A*33:01	B*15:10	B*35:01	C*03:02	C*08:04
NA19222_SRR748214	A*30:01	A*33:03	B*42:02	B*45:01	C*16:01	C*17:01	A*30:01	A*33:03	B*42:02	B*45:01	C*16:01	C*17:01	A*30:01	A*33:03	B*42:01	B*45:01	C*16:01	C*17:01	A*30:01	A*33:03	B*42:01	B*45:01	C*16:04	C*17:01	A*30:01	A*33:03	B*42:02	B*45:01	C*16:01	C*17:03
NA19223_SRR071186	A*30:01	A*33:03	B*41:04	B*42:01	C*17:01	C*17:01	A*30:01	A*33:03	B*41:02	B*42:01	C*17:01	C*17:01	A*30:01	A*33:01	B*41:01	B*42:01	C*17:01	C*17:01	error	error	error	error	error	error	A*30:01	A*33:03	B*41:03	B*42:02	C*17:01	C*17:01
NA19223_SRR071193	A*30:01	A*33:03	B*41:04	B*42:01	C*17:01	C*17:01	A*30:01	A*33:03	B*41:02	B*42:01	C*17:01	C*17:01	A*30:01	A*33:03	B*41:01	B*42:01	C*17:01	C*17:01	A*30:01	A*33:03	B*41:01	B*42:08	no call	no call	A*30:01	A*33:03	B*41:03	B*42:08	C*17:01	C*17:03
NA19238_SRR071173	A*30:01	A*36:01	B*53:01	B*57:03	C*04:01	C*18:01	A*01:01	A*30:01	B*35:01	B*57:01	C*04:01	C*06:02	A*01:01	A*30:01	B*35:01	B*57:01	C*18:01	C*18:01	A*30:01	A*34:01	B*57:01	B*58:01	C*04:01	C*18:01	A*01:01	A*30:01	B*35:01	B*57:82	C*04:01	C*18:02
NA19238_SRR071195	A*30:01	A*36:01	B*53:01	B*57:03	C*04:01	C*18:01	A*30:01	A*36:01	B*51:01	B*53:01	C*04:01	C*06:02	A*30:01	A*36:01	B*51:01	B*51:01	C*18:01	C*18:01	A*30:01	A*34:01	B*51:01	B*57:01	C*04:01	C*14:03	A*01:14	A*30:01	B*53:01	B*57:05	C*04:155	C*18:02
NA19238_SRR792121	A*30:01	A*36:01	B*53:01	B*57:03	C*04:01	C*18:01	A*30:01	A*36:01	B*53:01	B*57:03	C*04:01	C*18:01	A*30:01	A*36:01	B*53:01	B*57:03	C*04:01	C*18:01	A*30:11	A*36:03	B*53:01	B*57:03	C*04:01	C*18:01	A*30:01	A*36:01	B*53:01	B*57:82	C*04:01	C*18:02
NA19238_SRR792165	A*30:01	A*36:01	B*53:01	B*57:03	C*04:01	C*18:01	A*30:01	A*36:01	B*53:01	B*57:03	C*04:01	C*18:01	A*30:01	A*36:01	B*53:01	B*57:03	C*04:01	C*18:01	A*30:01	A*34:01	B*53:01	B*57:46	C*04:01	C*18:01	A*30:01	A*30:78N	B*53:01	B*57:82	C*04:01	C*18:02
NA19239_SRR792097	A*02:01	A*68:02	B*35:01	B*52:01	C*04:01	C*16:01	A*02:01	A*68:02	B*35:01	B*52:01	C*04:01	C*16:01	A*02:01	A*68:02	B*35:01	B*52:01	C*04:01	C*16:01	A*02:01	A*34:05	B*35:01	B*52:01	C*04:09N	C*16:01	A*02:01	A*68:02	B*35:34	B*52:43	C*04:01	C*16:96
NA19239_SRR792159	A*02:01	A*68:02	B*35:01	B*52:01	C*04:01	C*16:01	A*02:01	A*68:02	B*35:01	B*52:01	C*04:01	C*16:01	A*02:01	A*68:02	B*35:01	B*52:01	C*04:01	C*16:01	A*01:22N	A*02:60	B*35:01	B*52:01	C*04:01	C*16:01	A*02:662	A*68:02	B*35:286	B*52:01	C*04:01	C*16:01
NA19240_SRR792091	A*30:01	A*68:02	B*35:01	B*57:03	C*04:01	C*18:01	A*30:01	A*68:01	B*35:01	B*57:03	C*04:01	C*06:02	A*30:01	A*68:01	B*35:01	B*57:03	C*04:01	C*18:01	A*30:01	A*68:01	B*35:05	B*57:46	C*04:01	C*18:01	A*30:01	A*34:14	B*35:01	B*57:82	C*04:01	C*18:02
NA19240_SRR792767	A*30:01	A*68:02	B*35:01	B*57:03	C*04:01	C*18:01	A*30:01	A*68:02	B*35:01	B*57:01	C*04:01	C*06:02	A*30:01	A*68:02	B*35:03	B*57:01	C*04:01	C*18:01	A*30:01	A*68:02	B*35:03	B*57:01	C*04:01	C*18:02	A*30:01	A*30:99	B*35:01	B*57:82	C*04:01	C*18:02

## Sheet: Table S5
# Table S5: The validated HLA genotypes and the results of ALPHLARD, OptiType, PHLAT, and HLA-VBSeq from 253 HAPMAP WES data (downsampling ratio = 1/16).
Sample ID	Validated HLA genotype						ALPHLARD						OptiType						PHLAT						HLA-VBSeq
NA06985_SRR709972	A*02:01	A*03:01	B*07:02	B*57:01	C*06:02	C*07:02	A*02:01	A*03:01	B*07:02	B*57:01	C*06:02	C*07:02	A*02:01	A*03:01	B*07:02	B*57:01	C*06:02	C*07:02	A*01:22N	A*74:01	B*40:06	B*40:06	error	error	A*02:481	A*03:01	B*07:02	B*57:11	C*07:02	C*07:509
NA06994_SRR070528	A*02:01	A*32:01	B*08:01	B*40:02	C*02:02	C*07:01	A*02:01	A*32:01	B*08:01	B*40:02	C*07:01	C*07:01	A*02:01	A*32:01	B*07:33	B*08:01	C*02:02	C*07:01	A*02:01	A*29:01	B*41:01	B*41:01	no call	no call	A*02:58	A*32:01	B*08:177	B*40:302	C*02:81	C*07:01
NA06994_SRR070819	A*02:01	A*32:01	B*08:01	B*40:02	C*02:02	C*07:01	A*02:01	A*02:01	B*08:01	B*44:03	C*02:02	C*07:02	no call	no call	B*08:01	B*40:02	C*02:02	C*02:02	A*02:01	A*68:02	B*40:01	B*44:02	no call	no call	A*02:57	A*32:101Q	B*40:40	B*41:03	C*02:92N	C*07:531
NA07000_SRR766039	A*02:01	A*68:01	B*40:01	B*44:02	C*03:04	C*07:04	A*02:01	A*68:02	B*40:01	B*44:02	C*03:04	C*07:04	A*02:01	A*68:01	B*40:01	B*44:02	C*03:04	C*07:04	A*01:22N	A*02:03	B*07:02	B*44:02	C*03:05	C*07:04	A*02:01	A*68:105	B*40:147	B*44:02	C*03:05	C*07:04
NA07048_SRR099452	A*02:01	A*02:01	B*07:02	B*44:02	C*05:01	C*07:02	A*02:01	A*02:01	B*07:02	B*44:03	C*05:01	C*07:02	A*02:01	A*02:01	B*07:02	B*44:02	C*05:01	C*07:02	A*01	A*02:06	B*08:01	B*13:04	C*05:01	C*07:02	A*02:01	A*02:269	B*07:261	B*44:29	C*05:113N	C*07:15
NA07056_SRR764718	A*01:01	A*02:01	B*08:01	B*57:01	C*06:02	C*07:01	A*01:01	A*02:01	B*08:01	B*08:01	C*06:02	C*07:01	A*01:01	A*02:01	B*08:01	B*57:01	C*06:02	C*07:01	A*01:81	A*24:02	no call	no call	C*06:02	C*07	A*01:01	A*02:57	B*08:01	B*57:03	C*06:02	C*12:181
NA07357_SRR764689	A*01:01	A*24:02	B*08:01	B*39:06	C*07:01	C*07:02	A*01:01	A*24:02	B*08:01	B*39:01	C*07:01	C*07:02	A*01:01	A*24:02	B*08:01	B*39:01	C*07:19	C*07:19	no call	no call	no call	no call	C*07:01	C*07:02	A*01:11N	A*24:280	B*08:134	B*67:01	C*07:01	C*07:56
NA07357_SRR764690	A*01:01	A*24:02	B*08:01	B*39:06	C*07:01	C*07:02	A*01:01	A*24:02	B*08:01	B*44:03	C*07:01	C*07:02	A*01:01	A*02:48	B*08:01	B*38:01	C*07:01	C*07:01	A*03:01	A*25:01	no call	no call	no call	no call	A*24:02	A*36:01	B*08:56	B*08:134	C*07:02	C*07:56
NA10847_SRR070531	A*03:01	A*25:01	B*08:01	B*18:01	C*07:01	C*12:03	A*03:01	A*25:01	B*18:01	B*44:03	C*07:01	C*07:02	A*03:01	A*25:01	B*08:01	B*18:01	C*05:01	C*05:01	A*01:107	A*66:01	no call	no call	no call	no call	A*03:21N	A*11:257	B*18:02	B*42:01	C*07:01	C*12:211
NA10847_SRR070823	A*03:01	A*25:01	B*08:01	B*18:01	C*07:01	C*12:03	A*03:01	A*25:01	B*08:01	B*08:01	C*07:01	C*12:03	A*03:01	A*25:01	B*08:01	B*08:01	C*07:01	C*12:03	A*01:01	A*24:02	B*08:01	B*40	no call	no call	A*03:262N	A*03:262N	B*08:177	B*18:01	C*07:01	C*12:03
NA10851_SRR766044	A*01:01	A*24:02	B*08:01	B*40:01	C*03:04	C*07:01	A*01:01	A*24:02	B*08:01	B*40:01	C*03:04	C*07:01	A*01:01	A*24:02	B*08:01	B*40:01	C*03:02	C*07:01	A*02:01	A*03:01	B*15:01	B*44:02	C*03:04	C*07:01	A*01:01	A*24:280	B*08:173	B*40:01	C*03:04	C*07:01
NA11829_SRR710128	A*02:01	A*02:01	B*15:01	B*44:02	C*03:04	C*05:01	A*02:01	A*02:01	B*15:01	B*44:03	C*03:04	C*05:01	A*02:01	A*02:01	B*15:01	B*44:02	C*03:04	C*05:01	A*02:01	A*02:01	B*14:02	B*14:10	C*03:04	C*05:01	A*02:01	A*02:662	B*15:377Q	B*44:03	C*03:04	C*05:01
NA11830_SRR766026	A*02:01	A*02:01	B*14:01	B*14:02	C*08:02	C*08:02	A*02:01	A*02:01	B*14:01	B*14:02	C*08:02	C*08:02	A*02:01	A*02:01	B*14:01	B*14:01	C*08:02	C*08:02	A*01:81	A*03:01	no call	no call	C*08:02	C*08:02	A*02:602	A*02:602	B*14:01	B*14:01	C*08:02	C*08:53
NA11831_SRR709975	A*01:01	A*03:01	B*07:02	B*08:01	C*07:01	C*07:02	A*01:01	A*03:01	B*07:02	B*08:01	C*07:02	C*07:02	A*01:01	A*03:01	B*08:01	B*56:03	C*07:02	C*07:02	A*01:81	A*02:01	B*27:05	B*40:02	C*07:01	C*07:01	A*01:01	A*03:01	B*08:79	B*42:01	C*07:67	C*07:360
NA11832_SRR766003	A*02:01	A*32:01	B*27:05	B*40:02	C*02:02	C*07:04	A*02:01	A*32:01	B*27:05	B*40:02	C*02:02	C*07:04	A*02:01	A*32:01	B*27:05	B*40:02	C*02:02	C*07:04	A*01:81	A*02:01	B*40:06	B*57:01	C*02:02	C*07:142	A*02:266	A*32:62	B*27:32	B*40:02	C*02:02	C*07:04
NA11840_SRR070532	A*02:01	A*02:01	B*27:05	B*57:01	C*02:02	C*06:02	A*02:01	A*02:01	B*27:05	B*57:01	C*04:01	C*06:02	A*02:01	A*02:01	B*27:05	B*57:01	C*02:02	C*02:02	A*01:81	A*02:01	no call	no call	C*02:10	C*02:11	A*02:02	A*02:603	B*27:05	B*57:82	C*02:02	C*12:198
NA11840_SRR070809	A*02:01	A*02:01	B*27:05	B*57:01	C*02:02	C*06:02	A*02:01	A*02:01	B*27:05	B*51:01	C*02:02	C*06:02	A*02:01	A*02:01	B*27:05	B*27:05	C*02:02	C*06:02	A*03:26	A*26:01	B*07:02	B*07:02	no call	no call	A*02:656	A*02:658	B*27:05	B*57:82	C*02:85	C*06:02
NA11881_SRR766021	A*03:01	A*26:01	B*07:02	B*07:02	C*07:02	C*07:02	A*03:01	A*26:01	B*07:02	B*07:02	C*07:02	C*07:02	A*03:01	A*26:01	B*07:02	B*07:02	C*07:02	C*07:02	A*01:81	A*02:01	no call	no call	C*07:02	C*07:02	A*03:01	A*26:01	B*07:02	B*07:44N	C*07:485	C*07:511
NA11992_SRR701474	A*01:01	A*02:01	B*08:01	B*35:01	C*04:01	C*07:01	A*01:01	A*02:01	B*08:01	B*35:01	C*04:01	C*07:01	A*01:01	A*02:01	B*08:01	B*35:01	C*04:01	C*07:01	A*01:01	A*01:01	B*07:02	B*51:01	C*04:01	C*07:01	A*01:01	A*02:06	B*08:178	B*35:02	C*04:15	C*07:205
NA11994_SRR701475	A*01:01	A*11:01	B*07:02	B*51:01	C*07:02	C*15:02	A*01:01	A*29:05	B*07:02	B*51:01	C*07:02	C*15:02	A*01:01	A*11:01	B*07:02	B*51:01	C*07:02	C*15:02	A*01:01	A*01:01	B*08:01	B*57:35	C*07:02	C*15:13	A*01:01	A*11:25	B*07:02	B*78:02	C*07:02	C*15:103
NA11995_SRR766010	A*01:01	A*01:01	B*08:01	B*57:01	C*06:02	C*07:01	A*01:01	A*01:01	B*08:01	B*57:01	C*06:02	C*07:01	A*01:01	A*01:01	B*08:01	B*57:01	C*06:02	C*07:01	A*02:01	A*11:95	B*13:02	B*13:02	C*06:02	C*07:01	A*01:01	A*01:01	B*08:134	B*57:11	C*06:188	C*07:01
NA12003_SRR766061	A*02:01	A*02:01	B*08:01	B*13:02	C*06:02	C*07:01	A*02:01	A*02:01	B*08:01	B*13:02	C*06:02	C*07:01	A*02:01	A*02:01	B*08:01	B*13:02	C*06:17	C*07:01	A*02	A*24:02	B*07:12	B*07:12	C*06:02	C*07:01	A*02:06	A*02:89	B*08:01	B*13:02	C*06:02	C*07:01
NA12004_SRR766059	A*02:01	A*24:02	B*07:02	B*07:02	C*07:02	C*07:02	A*02:01	A*24:02	B*07:02	B*07:02	C*07:02	C*07:02	A*02:01	A*24:02	B*07:02	B*07:02	C*07:02	C*07:02	A*02:01	A*29:02	B*07:28	B*27:05	C*07:02	C*07:02	A*02:57	A*24:61	B*07:02	B*07:02	C*07:02	C*07:67
NA12005_SRR718067	A*02:01	A*29:02	B*07:02	B*27:05	C*01:02	C*07:02	A*02:01	A*29:02	B*07:02	B*27:05	C*01:02	C*07:02	A*02:01	A*29:02	B*07:02	B*27:05	C*01:02	C*07:02	A*11:60	A*25:01	B*15:01	B*18:01	C*01:02	C*07:02	A*02:662	A*29:95	B*07:02	B*27:150	C*01:99	C*07:02
NA12006_SRR716422	A*11:01	A*25:01	B*15:01	B*18:01	C*03:03	C*12:03	A*11:01	A*25:01	B*15:01	B*18:01	C*03:03	C*12:03	A*11:01	A*25:01	B*15:50	B*18:01	C*03:02	C*12:03	A*02:01	A*26:01	no call	no call	C*03:02	C*12:03	A*11:01	A*25:01	B*15:315	B*18:01	C*03:03	C*12:03
NA12043_SRR716423	A*02:06	A*26:01	B*35:01	B*38:01	C*04:01	C*12:03	A*02:01	A*26:01	B*35:01	B*38:01	C*04:01	C*12:03	A*02:01	A*26:01	B*35:01	B*38:01	C*04:01	C*12:03	A*02:57	A*26:01	no call	no call	C*04:01	C*12:03	A*02:01	A*26:01	B*35:01	B*38:01	C*04:01	C*12:03
NA12043_SRR716424	A*02:06	A*26:01	B*35:01	B*38:01	C*04:01	C*12:03	A*02:06	A*26:01	B*35:01	B*38:01	C*04:01	C*12:03	A*02:06	A*25:01	B*35:01	B*38:01	C*04:01	C*12:03	A*01	A*02:01	B*07:02	B*07:02	no call	no call	A*02:259	A*26:14	B*38:01	B*51:07	C*04:239	C*12:160
NA12044_SRR766060	A*01:01	A*02:01	B*07:02	B*07:02	C*07:02	C*07:02	A*01:01	A*02:01	B*07:02	B*07:02	C*07:02	C*07:02	A*01:01	A*02:01	B*07:02	B*07:02	C*07:02	C*07:02	A*02:06	A*03:26	B*35:02	B*44:02	C*07:02	C*07:02	A*01:01	A*02:06	B*07:02	B*07:02	C*07:524	C*07:556
NA12144_SRR766058	A*02:01	A*03:01	B*35:01	B*44:02	C*04:01	C*07:04	A*02:01	A*03:01	B*35:01	B*44:02	C*04:01	C*07:04	A*02:74	A*03:01	B*35:01	B*44:02	C*04:01	C*07:04	A*01:81	A*31:01	B*40:72	B*41:02	C*04:01	C*07:04	A*03:21N	A*03:195	B*35:01	B*44:02	C*04:01	C*07:04
NA12154_SRR702067	A*01:01	A*31:01	B*08:01	B*40:01	C*03:04	C*07:01	A*01:01	A*31:01	B*08:01	B*40:01	C*03:04	C*07:01	A*01:01	A*31:01	B*08:01	B*40:14	C*03:04	C*07:01	A*01:81	A*02:174	B*08:01	B*44:02	C*03:04	C*07:92	A*01:02	A*31:01	B*08:173	B*40:01	C*03:04	C*07:01
NA12155_SRR702068	A*01:01	A*02:01	B*08:01	B*44:02	C*05:01	C*07:01	A*01:01	A*02:01	B*08:01	B*44:03	C*05:01	C*07:01	A*01:01	A*02:01	B*08:01	B*44:02	C*05:01	C*07:01	A*01:01	A*11:50Q	no call	no call	C*05:01	C*07:02	A*01:01	A*02:662	B*08:136	B*44:02	C*05:01	C*07:01
NA12156_SRR764691	A*01:01	A*11:01	B*50:01	B*51:01	C*06:06	C*15:02	A*01:01	A*11:01	B*49:01	B*51:01	C*06:02	C*15:02	A*01:01	A*11:01	B*50:01	B*51:01	C*06:02	C*15:04	A*11:50Q	A*32:01	B*40:06	B*44:02	C*06:02	C*15:02	A*11:77	A*11:77	B*50:01	B*50:44	C*06:24	C*15:09
NA12234_SRR716435	A*11:01	A*32:01	B*40:02	B*44:03	C*15:02	C*16:01	A*11:01	A*32:01	B*14:02	B*40:01	C*15:02	C*16:01	A*11:01	A*32:01	B*13:01	B*40:02	C*15:02	C*16:01	A*02:01	A*11:01	B*40:01	B*44:02	C*16:01	C*16:02	A*11:01	A*32:01	B*40:02	B*44:03	C*15:05	C*16:01
NA12249_SRR070525	A*02:01	A*25:01	B*40:01	B*44:02	C*03:04	C*05:01	A*02:01	A*26:01	B*40:01	B*44:02	C*03:04	C*05:01	A*02:01	A*25:01	B*40:01	B*44:02	C*03:02	C*05:01	A*02:03	A*25:01	B*07:02	B*44:02	C*03:04	C*05:01	A*02:89	A*26:04	B*40:150	B*44:02	C*03:243	C*05:09
NA12249_SRR070798	A*02:01	A*25:01	B*40:01	B*44:02	C*03:04	C*05:01	A*02:01	A*25:01	B*07:02	B*35:01	C*05:01	C*05:01	A*02:01	A*25:01	B*07:02	B*07:02	C*05:01	C*05:01	A*01:81	A*02:01	B*44:02	B*49:01	no call	no call	A*02:265	A*25:01	B*40:321	B*40:321	C*03:04	C*05:09
NA12716_SRR081269	A*02:01	A*02:01	B*44:02	B*49:01	C*05:01	C*07:01	A*02:01	A*02:01	B*44:02	B*44:03	C*05:01	C*07:02	A*02:01	A*02:74	B*40:02	B*40:02	C*05:01	C*07:01	A*01:81	A*02:01	no call	no call	no call	no call	A*02:01	A*02:642	B*44:03	B*50:51	C*05:08	C*07:119
NA12716_SRR081274	A*02:01	A*02:01	B*44:02	B*49:01	C*05:01	C*07:01	A*02:01	A*02:01	B*44:02	B*49:01	C*05:01	C*07:02	A*02:01	A*02:01	B*44:15	B*49:01	C*05:01	C*07:01	A*02:01	A*36:01	B*07	B*42:02	no call	no call	A*02:01	A*02:01	B*44:225	B*49:38	C*07:01	C*07:01
NA12717_SRR071172	A*01:01	A*02:01	B*07:02	B*08:01	C*07:01	C*07:02	A*01:01	A*02:01	B*07:02	B*08:01	C*07:01	C*07:02	A*02:01	A*11:01	B*42:01	B*42:01	no call	no call	A*01:81	A*68:02	B*07	B*27:05	C*07:01	C*07:01	A*01:234	A*02:662	B*07:261	B*08:01	C*07:522	C*07:522
NA12717_SRR071177	A*01:01	A*02:01	B*07:02	B*08:01	C*07:01	C*07:02	A*01:01	A*02:01	B*07:02	B*08:01	C*07:01	C*07:02	A*01:01	A*01:01	B*07:08	B*07:08	C*07:02	C*07:02	A*31:01	A*31:01	B*15:01	B*15:01	C*07:02	C*07:02	A*01:234	A*36:01	B*07:02	B*08:134	C*07:02	C*07:205
NA12750_SRR077449	A*02:01	A*31:01	B*07:02	B*15:01	C*03:03	C*07:02	A*02:01	A*31:01	B*07:02	B*15:01	C*03:04	C*03:04	A*02:01	A*31:01	B*15:01	B*40:10	C*03:02	C*07:02	A*02:01	A*31:01	no call	no call	no call	no call	A*31:14N	A*31:36	B*07:41	B*15:25	C*03:04	C*07:02
NA12750_SRR081238	A*02:01	A*31:01	B*07:02	B*15:01	C*03:03	C*07:02	A*02:01	A*31:01	B*35:01	B*51:01	C*03:04	C*07:02	A*02:01	A*29:01	B*15:01	B*15:01	C*03:02	C*03:02	A*02	A*33:03	B*07:02	B*15:01	no call	no call	A*02:89	A*33:123N	B*07:03	B*07:05	C*03:02	C*07:56
NA12750_SRR794547	A*02:01	A*31:01	B*07:02	B*15:01	C*03:03	C*07:02	A*02:01	A*33:03	B*07:02	B*15:01	C*03:03	C*07:02	A*02:01	A*33:01	B*07:02	B*15:01	C*03:03	C*07:02	A*02:01	A*33:03	no call	no call	C*03:20N	C*07:184	A*02:01	A*31:46	B*07:261	B*15:375N	C*03:03	C*07:02
NA12750_SRR794550	A*02:01	A*31:01	B*07:02	B*15:01	C*03:03	C*07:02	A*02:01	A*31:01	B*07:02	B*15:01	C*03:03	C*07:02	A*25:01	A*31:01	B*07:02	B*15:01	C*03:03	C*07:02	A*01:01	A*02:01	B*07:02	B*08:01	C*03:61	C*07:02	A*02:269	A*31:01	B*07:261	B*15:27	C*03:03	C*07:551N
NA12751_SRR071136	A*01:01	A*02:01	B*07:02	B*08:01	C*07:01	C*07:02	A*01:01	A*02:01	B*07:02	B*08:01	C*07:02	C*07:02	A*01:01	A*02:01	B*07:02	B*08:01	C*07:02	C*07:02	A*02:01	A*11:50Q	B*07:02	B*08:01	C*07:02	C*07:02	A*01:234	A*02:533	B*07:02	B*08:01	C*07:02	C*07:02
NA12751_SRR071139	A*01:01	A*02:01	B*07:02	B*08:01	C*07:01	C*07:02	A*01:01	A*02:01	B*07:02	B*08:01	C*07:01	C*07:02	A*01:01	A*02:01	B*07:02	B*08:01	C*07:01	C*07:01	no call	no call	no call	no call	C*07:01	C*07:01	A*01:01	A*02:81	B*07:261	B*08:01	C*07:01	C*07:67
NA12760_SRR081223	A*23:01	A*24:02	B*44:03	B*51:01	C*04:01	C*14:02	A*23:01	A*24:02	B*07:02	B*44:03	C*04:01	C*14:02	A*23:02	A*23:02	B*44:02	B*44:02	C*04:01	C*14:02	A*23:01	A*23:01	B*44:02	B*51:01	no call	no call	A*23:01	A*23:05	B*44:03	B*51:09	C*04:09N	C*14:02
NA12760_SRR081251	A*23:01	A*24:02	B*44:03	B*51:01	C*04:01	C*14:02	A*24:02	A*24:02	B*44:03	B*51:01	C*04:01	C*06:02	A*23:01	A*23:01	B*49:02	B*51:13	C*14:02	C*14:02	no call	no call	B*07:02	B*08:20	C*14:21N	C*14:21N	A*23:05	A*23:38N	B*44:06	B*51:192	C*04:09N	C*14:02
NA12761_SRR077753	A*01:01	A*24:02	B*07:02	B*08:01	C*07:01	C*07:02	A*01:01	A*24:02	B*07:02	B*08:01	C*07:01	C*07:02	A*01:01	A*23:01	B*07:02	B*08:01	C*07:01	C*07:02	A*01:22N	A*24:02	B*07:02	B*42:01	C*07:01	C*07:01	A*01:228Q	A*24:23	B*07:261	B*08:177	C*07:01	C*07:56
NA12761_SRR081267	A*01:01	A*24:02	B*07:02	B*08:01	C*07:01	C*07:02	A*02:01	A*02:01	B*07:02	B*07:02	C*07:01	C*07:02	no call	no call	B*07:02	B*07:02	C*07:01	C*07:01	A*02:01	A*02:01	B*44:02	B*51:01	C*07:01	C*07:01	A*01:16N	A*24:02	B*07:05	B*41:40	C*07:02	C*07:205
NA12762_SRR718076	A*02:01	A*02:01	B*44:02	B*51:01	C*05:01	C*14:02	A*02:01	A*02:01	B*44:02	B*51:01	C*05:01	C*14:02	A*02:01	A*02:01	B*44:02	B*51:01	C*05:01	C*14:02	A*01:22N	A*03:01	B*07:02	B*08:01	C*05:01	C*14:23	A*02:549	A*02:648	B*44:225	B*78:01	C*05:07N	C*05:07N
NA12763_SRR077752	A*01:01	A*03:01	B*07:02	B*08:01	C*07:01	C*07:02	A*01:01	A*02:01	B*07:02	B*08:01	C*07:01	C*07:01	A*01:01	A*01:01	B*07:02	B*08:01	C*07:01	C*07:01	A*11:01	A*11:01	no call	no call	C*07:02	C*07:16	A*01:194	A*03:89	B*07:08	B*08:155	C*07:02	C*07:60
NA12763_SRR081230	A*01:01	A*03:01	B*07:02	B*08:01	C*07:01	C*07:02	A*01:01	A*03:01	B*07:02	B*44:03	C*07:01	C*07:01	A*01:01	A*01:01	no call	no call	C*07:18	C*07:18	A*01:81	A*02:01	B*44	B*44	C*07:01	C*07:01	A*01:218	A*03:21N	B*07:02	B*08:177	C*07:01	C*07:56
NA12812_SRR715913	A*02:01	A*02:01	B*44:02	B*44:02	C*05:01	C*05:01	A*02:01	A*02:01	B*44:02	B*44:03	C*05:01	C*07:02	A*02:01	A*02:01	B*35:01	B*44:02	C*05:01	C*05:01	A*24:03	A*29:02	B*44:03	B*57:01	C*05:01	C*05:01	A*02:06	A*02:06	B*44:02	B*44:49	C*05:01	C*05:01
NA12813_SRR718077	A*24:02	A*29:02	B*44:03	B*57:01	C*06:02	C*16:01	A*24:02	A*29:02	B*44:03	B*57:01	C*06:02	C*16:01	A*24:02	A*29:02	B*44:03	B*57:01	C*06:02	C*16:01	A*24:02	A*29:02	B*44:149N	B*44:149N	C*06:02	C*16:02	A*24:02	A*29:95	B*44:03	B*57:06	C*06:120	C*16:01
NA12813_SRR718078	A*24:02	A*29:02	B*44:03	B*57:01	C*06:02	C*16:01	A*24:02	A*29:01	B*44:02	B*44:03	C*03:04	C*06:02	A*24:02	A*29:01	B*44:02	B*57:01	C*08:01	C*16:01	A*02:01	A*03:01	B*07:02	B*07:29	C*12:03	C*16:01	A*24:02	A*29:02	B*44:03	B*57:82	C*12:13	C*16:85
NA12814_SRR715914	A*02:01	A*03:01	B*07:02	B*07:02	C*07:02	C*07:02	A*02:01	A*03:01	B*07:02	B*07:02	C*07:02	C*07:02	A*02:01	A*03:05	B*07:02	B*07:02	C*07:02	C*07:02	A*01:22N	A*24:02	B*08:01	B*55:01	C*07:02	C*07:02	A*02:53N	A*03:234Q	B*07:02	B*07:252	C*07:02	C*07:67
NA12815_SRR716646	A*01:01	A*24:02	B*08:01	B*55:01	C*07:01	C*07:02	A*01:01	A*24:02	B*08:01	B*55:01	C*07:01	C*07:02	A*01:01	A*24:02	B*08:01	B*55:01	C*07:02	C*07:19	A*01:22N	A*03:26	no call	no call	C*07:01	C*07:02	A*01:20	A*24:280	B*08:33	B*55:01	C*07:01	C*07:01
NA12872_SRR716647	A*01:01	A*03:01	B*08:01	B*14:02	C*07:01	C*08:02	A*01:01	A*03:01	B*08:01	B*14:02	C*07:01	C*08:02	A*01:01	A*03:01	B*08:01	B*14:02	C*07:01	C*08:02	A*03:26	A*24:02	B*07:02	B*39:03	C*07:01	C*08:02	A*03:21N	A*36:01	B*14:01	B*14:01	C*07:56	C*08:12
NA12873_SRR702070	A*03:01	A*24:02	B*07:02	B*39:06	C*07:02	C*07:02	A*03:01	A*24:02	B*07:02	B*39:06	C*07:02	C*07:02	A*03:01	A*23:01	B*07:02	B*39:06	C*07:01	C*07:02	A*02:05	A*24:03	B*35:01	B*35:01	C*07:01	C*07:01	A*03:01	A*24:05	B*07:02	B*39:38Q	C*07:56	C*07:584
NA12874_SRR764692	A*02:01	A*24:02	B*35:01	B*51:01	C*04:01	C*14:02	A*02:01	A*24:02	B*35:01	B*35:08	C*01:02	C*04:01	A*02:01	A*24:02	B*35:01	B*35:01	C*04:01	C*14:02	error	error	error	error	C*04:01	C*14:02	A*24:215	A*69:01	B*52:01	B*52:01	C*04:71	C*04:71
NA12878_SRR098401	A*01:01	A*11:01	B*08:01	B*56:01	C*01:02	C*07:01	A*01:01	A*03:01	B*08:01	B*56:01	C*01:02	C*07:01	A*01:01	A*11:01	B*08:01	B*55:01	C*01:17	C*07:01	A*24:02	A*30	B*07:02	B*08:01	error	error	A*01:01	A*11:50Q	B*08:26	B*55:48	C*01:128	C*07:01
NA12891_SRR098359	A*01:01	A*24:02	B*07:02	B*08:01	C*07:01	C*07:02	A*01:01	A*24:02	B*07:02	B*08:01	C*07:02	C*07:02	A*23:01	A*23:01	B*07:02	B*08:01	C*07:02	C*07:02	A*02:77	A*11:01	B*56:03	B*56:04	C*07:02	C*07:02	A*01:01	A*24:02	B*07:08	B*08:139	C*07:421	C*07:525
NA12892_ERR034529	A*02:01	A*11:01	B*15:01	B*56:01	C*01:02	C*04:01	A*02:01	A*11:01	B*15:01	B*55:01	C*01:02	C*04:01	A*02:01	A*11:01	B*15:01	B*56:01	C*01:02	C*04:01	A*33:01	A*34:01	B*14:01	B*78:01	C*01:02	C*04:01	A*02:656	A*11:75	B*15:01	B*56:01	C*01:02	C*01:30
NA18501_SRR100022	A*33:01	A*66:02	B*14:01	B*78:01	C*08:02	C*16:01	A*33:03	A*66:02	B*14:01	B*78:01	C*08:02	C*16:01	A*33:01	A*66:02	B*14:01	B*78:01	C*08:02	C*16:01	A*23:09	A*74:01	B*14:02	B*58:01	C*08:52N	C*16:01	A*33:01	A*66:02	B*14:01	B*14:01	C*08:02	C*16:73
NA18502_SRR764722	A*24:24	A*74:01	B*14:03	B*58:01	C*07:01	C*08:02	A*23:01	A*74:01	B*14:03	B*58:01	C*07:01	C*07:01	A*23:01	A*74:01	B*14:03	B*58:01	C*07:01	C*08:02	no call	no call	no call	no call	C*07:01	C*08:01	A*23:01	A*74:01	B*14:03	B*58:02	C*07:01	C*08:62
NA18502_SRR764723	A*24:24	A*74:01	B*14:03	B*58:01	C*07:01	C*08:02	A*23:01	A*74:01	B*14:02	B*14:02	C*05:01	C*07:01	A*24:24	A*74:01	B*14:02	B*35:01	C*05:01	C*07:01	A*01:01	A*01:01	B*15:64	B*39:10	C*05:01	C*07:35	A*23:38N	A*74:01	B*14:02	B*14:02	C*05:01	C*07:01
NA18504_SRR100028	A*36:01	A*36:01	B*15:03	B*39:10	C*02:10	C*12:03	A*01:01	A*26:01	B*35:01	B*39:10	C*02:10	C*06:02	A*01:01	A*01:01	B*35:01	B*39:10	C*02:10	C*02:10	A*01:81	A*74:01	B*15	B*51:01	C*02:10	C*12:02	A*01:218	A*36:01	B*15:379	B*39:10	C*02:10	C*12:02
NA18505_SRR716648	A*26:01	A*74:01	B*15:03	B*53:01	C*02:10	C*07:01	A*26:01	A*74:01	B*15:03	B*53:01	C*02:02	C*07:01	A*25:01	A*74:01	B*15:03	B*53:01	C*02:02	C*07:01	A*25:01	A*74:02	no call	no call	C*02:10	C*07:01	A*26:03	A*74:01	B*15:03	B*53:01	C*02:10	C*02:10
NA18505_SRR716649	A*26:01	A*74:01	B*15:03	B*53:01	C*02:10	C*07:01	A*26:01	A*74:03	B*15:03	B*44:03	C*02:02	C*07:02	A*26:01	A*74:01	B*15:03	B*51:02	C*02:02	C*07:01	A*23:01	A*30:01	no call	no call	C*02:02	C*07:76	A*32:01	A*74:01	B*15:03	B*51:02	C*02:10	C*07:588
NA18507_SRR764745	A*23:01	A*30:01	B*15:03	B*42:01	C*02:10	C*17:01	A*23:01	A*30:01	B*07:02	B*15:03	C*02:02	C*06:02	A*23:01	A*30:01	B*15:03	B*42:01	C*02:10	C*17:01	A*23	A*34:01	no call	no call	no call	no call	A*23:01	A*30:111	B*15:242	B*42:08	C*02:10	C*02:10
NA18507_SRR764746	A*23:01	A*30:01	B*15:03	B*42:01	C*02:10	C*17:01	A*23:01	A*30:01	B*15:03	B*42:01	C*05:01	C*17:01	A*23:01	A*30:01	B*15:03	B*42:01	C*02:02	C*17:01	A*01:81	A*33:03	B*42:01	B*51:01	no call	no call	A*23:01	A*30:106	B*15:03	B*42:02	C*02:06	C*02:06
NA18508_SRR716637	A*33:03	A*68:02	B*42:01	B*53:01	C*04:01	C*17:01	A*33:03	A*68:02	B*42:01	B*53:01	C*04:01	C*17:36	A*33:03	A*68:02	B*42:01	B*53:01	C*04:01	C*17:01	A*01:81	A*34:05	B*42:01	B*53:01	C*04:01	C*17:01	A*33:03	A*68:02	B*42:02	B*53:01	C*04:239	C*17:01
NA18508_SRR716638	A*33:03	A*68:02	B*42:01	B*53:01	C*04:01	C*17:01	A*33:03	A*68:02	B*07:02	B*53:01	C*04:01	C*04:01	A*02:02	A*30:01	B*42:01	B*53:01	C*04:01	C*17:01	A*03:01	A*29:02	B*15:18	B*53:01	no call	no call	A*33:03	A*34:14	B*42:02	B*53:01	C*04:01	C*04:01
NA18516_SRR100026	A*03:01	A*29:02	B*15:10	B*53:01	C*04:01	C*04:01	A*03:01	A*29:02	B*15:18	B*53:01	C*04:01	C*04:01	A*03:10	A*29:02	B*15:03	B*53:01	C*04:01	C*04:01	A*03:01	A*32:01	B*49:01	B*51:01	C*04:01	C*04:01	A*03:01	A*29:02	B*15:18	B*53:01	C*04:01	C*04:01
NA18517_ERR034551	A*03:01	A*74:01	B*49:01	B*51:01	C*07:01	C*16:01	A*03:01	A*32:01	B*49:01	B*51:01	C*07:01	C*16:01	A*01:01	A*74:01	B*50:01	B*51:01	C*07:01	C*16:01	A*03:01	A*11:77	B*15:03	B*15:03	C*07:01	C*16:01	A*03:01	A*74:01	B*49:32	B*51:01	C*07:89	C*16:73
NA18522_SRR107025	A*03:01	A*36:01	B*15:03	B*49:01	C*02:10	C*07:01	A*01:01	A*03:01	B*15:03	B*49:01	C*02:02	C*07:01	A*01:01	A*03:01	B*15:03	B*49:01	C*02:02	C*07:01	A*01:01	A*03:01	B*07:02	B*35:76	C*02:10	C*07:01	A*03:01	A*03:01	B*15:03	B*50:01	C*07:01	C*07:01
NA18523_ERR034552	A*01:01	A*03:01	B*07:02	B*35:01	C*04:01	C*15:05	A*01:01	A*03:01	B*07:02	B*35:01	C*04:01	C*15:02	A*01:01	A*03:01	B*07:02	B*48:02	C*04:01	C*15:02	A*24:02	A*33:03	B*40:01	B*51:02	C*04:01	C*15:02	A*01:04N	A*01:218	B*07:02	B*35:01	C*04:70	C*15:104
NA18526_ERR031854	A*24:02	A*33:03	B*40:01	B*58:01	C*03:02	C*07:02	A*24:02	A*31:01	B*44:02	B*44:03	C*03:04	C*07:02	A*29:01	A*29:01	B*07:05	B*15:42	C*03:02	C*07:02	A*01:22N	A*68:02	B*13:02	B*15:01	C*03:04	C*07:02	A*24:23	A*31:36	B*40:01	B*58:01	C*03:04	C*07:02
NA18532_ERR031956	A*30:01	A*68:01	B*13:02	B*15:18	C*06:02	C*07:04	A*02:01	A*30:01	B*13:02	B*13:02	C*06:02	C*07:04	A*30:01	A*30:01	B*13:01	B*13:01	C*06:02	C*06:02	A*02:32N	A*11:01	no call	no call	C*06:02	C*07:04	A*30:01	A*68:22	B*13:02	B*13:100	C*06:120	C*07:04
NA18537_ERR032033	A*02:07	A*11:01	B*38:02	B*46:01	C*01:02	C*07:02	A*02:01	A*02:01	B*07:02	B*44:03	C*07:01	C*07:02	error	error	error	error	error	error	A*02:06	A*11	no call	no call	C*01:03	C*07:02	A*02:02	A*11:50Q	B*39:01	B*46:66	C*01:02	C*07:01
NA18537_ERR032034	A*02:07	A*11:01	B*38:02	B*46:01	C*01:02	C*07:02	A*02:01	A*11:01	B*38:01	B*44:03	C*07:02	C*07:02	A*11:01	A*11:01	B*38:01	B*38:01	C*07:01	C*07:01	A*11:01	A*31:01	B*35:01	B*46:01	no call	no call	A*02:655	A*11:50Q	B*15:01	B*67:01	C*01:14	C*07:02
NA18542_ERR031855	A*11:01	A*33:03	B*46:01	B*58:01	C*01:02	C*03:02	A*11:01	A*33:01	B*35:01	B*46:01	C*03:02	C*03:04	A*11:01	A*33:01	B*13:03	B*46:13	C*01:02	C*03:02	A*11:60	A*24:02	B*40:12	B*40:12	C*01:03	C*03:02	A*11:50Q	A*33:03	B*46:66	B*58:01	C*01:67	C*03:338
NA18545_ERR031856	A*11:01	A*24:02	B*40:01	B*40:01	C*04:01	C*07:02	A*11:01	A*24:02	B*40:01	B*40:01	C*04:01	C*07:02	A*11:01	A*24:02	B*40:01	B*45:01	C*04:01	C*07:02	A*01:81	A*02:03	B*15:02	B*38:06	C*04:01	C*07:02	A*11:75	A*24:61	B*40:79	B*40:147	C*04:236N	C*07:56
NA18547_ERR031957	A*02:03	A*68:01	B*15:02	B*38:01	C*08:01	C*12:03	A*02:01	A*02:03	B*15:02	B*38:01	C*06:02	C*12:03	A*02:03	A*02:03	B*15:02	B*38:01	C*12:02	C*12:02	A*02:03	A*02:03	B*13:02	B*15:83	C*08:22	C*12:03	A*02:03	A*02:660	B*15:02	B*38:24	C*08:141Q	C*12:141
NA18550_ERR031958	A*02:07	A*02:07	B*13:01	B*46:01	C*01:02	C*03:04	A*02:01	A*02:01	B*13:02	B*15:01	C*01:02	C*03:04	A*02:01	A*02:01	B*13:01	B*15:01	C*01:02	C*01:02	error	error	error	error	C*01:06	C*03:04	A*02:07	A*02:07	B*13:25	B*15:01	C*01:08	C*03:04
NA18552_ERR031959	A*02:07	A*11:01	B*40:02	B*46:01	C*01:02	C*15:02	A*02:01	A*11:01	B*40:02	B*46:01	C*01:02	C*15:02	A*02:01	A*02:01	B*07:33	B*07:33	C*01:02	C*15:02	A*02:01	A*11:01	B*07:137	B*55:02	error	error	A*02:661	A*11:221	B*40:302	B*46:66	C*01:117N	C*15:16
NA18555_ERR031857	A*02:06	A*11:01	B*07:05	B*54:01	C*01:02	C*07:02	A*02:01	A*11:01	B*07:05	B*55:01	C*01:02	C*07:02	A*02:01	A*11:01	B*07:05	B*54:01	C*01:02	C*07:02	A*02:01	A*24:02	B*48:01	B*67:03	C*01:02	C*07:02	A*02:650	A*11:01	B*07:06	B*54:01	C*01:117N	C*07:352
NA18558_ERR031960	A*02:01	A*24:02	B*48:01	B*67:01	C*07:02	C*08:01	A*02:01	A*24:02	B*07:02	B*67:01	C*07:02	C*08:01	A*02:01	A*23:01	B*48:01	B*67:01	C*07:01	C*08:01	A*24:02	A*25:01	B*39:01	B*59:01	C*07:01	C*08:01	A*02:48	A*24:61	B*48:01	B*67:01	C*08:01	C*08:36N
NA18561_ERR031858	A*24:02	A*26:01	B*39:01	B*59:01	C*01:02	C*07:02	A*02:01	A*24:02	B*39:01	B*59:01	C*01:02	C*07:02	A*24:02	A*25:01	B*39:01	B*54:01	C*01:02	C*07:01	A*11:75	A*31:01	B*51:01	B*51:01	C*01:02	C*07:01	A*24:61	A*26:14	B*39:06	B*54:18	C*01:30	C*07:02
NA18562_ERR031859	A*11:01	A*33:03	B*51:01	B*52:01	C*12:02	C*14:02	A*11:01	A*31:01	B*51:01	B*52:01	C*01:02	C*12:02	A*11:01	A*31:01	B*51:01	B*51:01	C*12:02	C*14:02	A*02:01	A*31:01	B*48:01	B*52:01	C*12:03	C*14:21N	A*11:50Q	A*33:123N	B*51:01	B*51:01	C*12:08	C*14:02
NA18563_ERR031860	A*02:01	A*33:03	B*48:01	B*51:01	C*08:03	C*15:02	A*02:01	A*31:01	B*40:01	B*51:01	C*08:03	C*15:02	A*02:01	A*31:01	B*07:02	B*07:02	C*08:03	C*15:02	A*02:01	A*30:01	B*13:02	B*13:02	C*05:08	C*15:02	A*02:01	A*31:15	B*48:01	B*48:03	C*15:02	C*15:44
NA18564_ERR031861	A*02:01	A*30:01	B*13:01	B*13:02	C*03:04	C*06:02	A*02:01	A*30:01	B*13:02	B*13:02	C*06:02	C*06:02	A*02:01	A*30:01	B*13:01	B*13:01	C*06:02	C*06:02	A*01:81	A*33:03	B*08:01	B*35:01	C*03:02	C*06:02	A*02:658	A*30:78N	B*13:25	B*13:87	C*03:04	C*06:02
NA18566_ERR031862	A*02:01	A*33:03	B*08:01	B*35:01	C*03:03	C*07:02	A*02:01	A*68:02	B*08:01	B*35:01	C*04:01	C*07:02	A*02:01	A*02:01	B*08:01	B*35:01	C*07:02	C*07:02	A*01:81	A*02:01	B*15:01	B*15:11	C*03	C*07:02	A*02:77	A*31:15	B*08:01	B*35:02	C*03:03	C*03:04
NA18570_ERR031863	A*02:01	A*02:06	B*15:01	B*15:11	C*03:03	C*03:03	A*02:01	A*02:01	B*15:01	B*15:11	C*03:03	C*03:04	A*02:01	A*02:01	B*15:01	B*15:11	C*03:03	C*03:03	A*03:02	A*24:02	B*40:01	B*51:76	C*03:04	C*03:04	A*02:01	A*02:01	B*15:11	B*15:32	C*03:03	C*03:339
NA18571_ERR031868	A*03:02	A*24:02	B*40:01	B*51:01	C*07:02	C*15:02	A*24:02	A*24:02	B*40:01	B*51:01	C*07:02	C*15:02	A*24:02	A*24:02	B*40:01	B*51:01	C*07:02	C*15:02	A*24:02	A*33:03	B*15:25	B*55:18	C*07:02	C*15:02	A*03:02	A*24:280	B*40:01	B*78:09	C*07:02	C*15:17
NA18572_ERR031869	A*24:02	A*31:01	B*15:01	B*54:01	C*01:02	C*03:03	A*24:02	A*32:41	B*15:01	B*54:01	C*01:02	C*03:04	A*24:02	A*31:08	B*15:86	B*54:01	C*01:02	C*03:03	A*01:81	A*02:01	B*46:01	B*55:01	C*01:08	C*03:04	A*24:61	A*31:01	B*15:01	B*15:07	C*01:14	C*03:336
NA18573_ERR031870	A*02:07	A*02:07	B*46:01	B*54:01	C*01:02	C*07:02	A*02:01	A*02:01	B*07:02	B*46:01	C*01:02	C*07:02	A*02:01	A*02:01	B*46:13	B*54:01	C*01:02	C*07:02	A*02:01	A*03:01	B*08:01	B*35:01	C*01:02	C*07:02	A*02:60	A*02:60	B*46:66	B*54:01	C*01:02	C*07:56
NA18576_ERR031871	A*02:01	A*03:02	B*08:01	B*35:01	C*03:03	C*07:02	A*02:01	A*02:01	B*08:01	B*35:01	C*03:04	C*07:02	A*02:01	A*02:01	B*08:01	B*35:01	C*03:02	C*07:02	A*01:81	A*02:01	B*15:25	B*40:01	C*03:02	C*07:02	A*02:60	A*03:02	B*08:01	B*35:01	C*03:04	C*07:56
NA18577_ERR032035	A*02:01	A*02:01	B*15:01	B*40:01	C*01:02	C*15:02	A*02:01	A*02:01	B*15:01	B*40:01	C*01:02	C*15:02	A*02:01	A*02:01	B*40:21	B*40:21	C*01:02	C*01:02	no call	no call	B*07:02	B*15:01	C*01:14	C*15:02	A*02:01	A*02:81	B*15:315	B*40:10	C*01:02	C*01:117N
NA18577_ERR032036	A*02:01	A*02:01	B*15:01	B*40:01	C*01:02	C*15:02	A*02:01	A*02:01	B*15:01	B*40:01	C*01:02	C*15:02	A*02:01	A*02:01	B*15:01	B*15:01	C*01:02	C*15:02	A*11:01	A*11:01	B*48:01	B*53:01	C*01:02	C*15:02	A*02:11	A*02:651	B*15:18	B*40:79	C*15:02	C*15:102
NA18579_ERR032037	A*11:01	A*11:01	B*52:01	B*81:01	C*08:01	C*12:02	A*11:01	A*11:01	B*52:01	B*81:01	C*08:01	C*12:03	A*11:01	A*11:01	B*07:02	B*07:02	C*08:01	C*12:02	A*11:01	A*11:77	B*07:02	B*51:07	C*08:04	C*12:03	A*11:50Q	A*11:74	B*35:330	B*48:03	C*08:22	C*12:73
NA18579_ERR032038	A*11:01	A*11:01	B*52:01	B*81:01	C*08:01	C*12:02	A*11:01	A*11:01	B*07:02	B*51:01	C*08:01	C*12:02	A*11:01	A*11:01	B*07:02	B*56:05	C*08:01	C*12:02	A*11:01	A*24:02	B*40:21	B*51:01	C*06:02	C*06:02	A*11:01	A*11:75	B*48:01	B*52:01	C*01:04	C*08:22
NA18582_ERR031961	A*11:01	A*24:02	B*40:01	B*52:01	C*07:02	C*12:02	A*11:01	A*24:02	B*40:01	B*52:01	C*07:02	C*12:02	A*11:01	A*24:02	B*40:01	B*52:01	C*07:02	C*12:02	error	error	error	error	C*07:62	C*12:02	A*11:77	A*24:61	B*40:79	B*51:01	C*07:56	C*12:02
NA18592_ERR031962	A*24:02	A*31:01	B*15:18	B*40:06	C*08:01	C*08:01	A*24:02	A*31:01	B*15:18	B*35:08	C*07:02	C*08:01	A*23:01	A*31:01	B*07:02	B*35:08	C*08:01	C*08:01	A*01:81	A*24:129	B*37:01	B*40:79	error	error	A*24:02	A*31:01	B*15:220	B*40:345N	C*08:141Q	C*08:141Q
NA18593_ERR034531	A*01:01	A*24:02	B*37:01	B*40:01	C*04:01	C*06:02	A*01:01	A*24:02	B*37:01	B*40:01	C*04:01	C*06:02	A*01:01	A*24:02	B*37:01	B*40:01	C*04:01	C*06:02	A*01:81	A*02:51	B*13:02	B*40:06	C*04:01	C*06:02	A*01:01	A*24:369	B*37:01	B*40:79	C*04:13	C*06:02
NA18603_ERR031872	A*02:06	A*30:01	B*13:02	B*40:06	C*06:02	C*08:01	A*02:01	A*30:01	B*13:02	B*40:01	C*05:01	C*06:02	A*02:01	A*30:01	B*13:02	B*40:01	C*05:01	C*06:02	A*01:81	A*02:03	B*15:01	B*38:01	C*06:02	C*08:01	A*02:01	A*02:20	B*13:02	B*40:06	C*06:155	C*08:01
NA18605_ERR031873	A*02:03	A*02:06	B*15:01	B*38:02	C*03:03	C*07:02	A*02:01	A*02:03	B*15:01	B*38:02	C*03:04	C*07:02	A*02:01	A*02:01	B*38:02	B*38:02	C*03:02	C*03:02	A*24:02	A*33:03	B*40:01	B*78:01	C*03:03	C*07:30	A*02:03	A*02:58	B*39:03	B*46:01	C*03:327	C*07:360
NA18608_ERR031874	A*24:02	A*31:01	B*48:01	B*51:01	C*08:01	C*15:02	A*24:02	A*31:01	B*48:01	B*51:01	C*08:01	C*15:02	A*24:05	A*31:01	B*48:01	B*78:05	C*05:01	C*15:02	A*02:03	A*03:01	B*35:03	B*38:01	C*05:01	C*15:02	A*24:152	A*31:01	B*48:01	B*51:01	C*05:134	C*15:16
NA18609_ERR031875	A*02:03	A*03:01	B*35:03	B*38:02	C*07:02	C*12:03	A*02:03	A*03:01	B*35:03	B*44:03	C*07:02	C*12:03	A*02:03	A*03:01	B*18:01	B*35:03	C*07:02	C*12:02	error	error	error	error	C*07:02	C*12:03	A*02:03	A*03:271	B*35:281	B*67:01	C*07:02	C*12:03
NA18611_ERR031876	A*11:01	A*11:01	B*46:01	B*51:01	C*07:02	C*14:02	A*11:01	A*11:01	B*15:01	B*51:01	C*07:02	C*14:02	A*11:01	A*11:01	B*15:01	B*51:01	C*07:01	C*14:02	A*01:81	A*69:01	B*40:02	B*57:51	error	error	A*11:77	A*11:153	B*46:01	B*51:01	C*07:01	C*07:56
NA18612_ERR034593	A*01:01	A*02:06	B*40:06	B*57:01	C*06:02	C*08:01	A*01:01	A*02:12	B*40:06	B*57:01	C*06:02	C*08:01	A*01:01	A*02:01	B*40:06	B*57:01	C*06:02	C*08:01	A*02:01	A*74:01	B*40:01	B*48:10	C*05:01	C*06:02	A*01:01	A*02:03	B*40:06	B*57:86	C*06:02	C*08:27
NA18620_ERR031877	A*02:01	A*32:01	B*40:01	B*48:01	C*04:01	C*07:02	A*02:01	A*02:01	B*40:01	B*48:01	C*04:01	C*08:01	no call	no call	B*48:01	B*48:01	C*04:01	C*07:01	A*11:01	A*24:02	B*15:03	B*15:03	C*04:01	C*07:01	A*02:11	A*32:27N	B*40:114	B*48:03	C*07:30	C*07:56
NA18621_ERR034595	A*11:01	A*24:02	B*15:01	B*15:18	C*01:02	C*08:01	A*11:01	A*24:02	B*14:02	B*15:03	C*01:02	C*08:01	A*11:01	A*24:02	B*15:03	B*15:03	C*01:02	C*08:01	A*03:01	A*24:02	B*52:01	B*53:01	C*01:03	C*08:04	A*11:75	A*24:61	B*15:18	B*15:64	C*01:130	C*08:141Q
NA18622_ERR032027	A*03:01	A*24:02	B*35:03	B*51:01	C*12:03	C*14:02	A*03:01	A*24:02	B*35:03	B*51:01	C*12:03	C*14:02	A*03:01	A*24:02	B*15:13	B*51:01	C*14:02	C*14:02	A*03:01	A*24:02	B*51:01	B*51:01	C*12:03	C*14:02	A*03:21N	A*24:03	B*51:01	B*51:07	C*12:03	C*14:74
NA18622_ERR032028	A*03:01	A*24:02	B*35:03	B*51:01	C*12:03	C*14:02	A*03:01	A*23:01	B*35:01	B*51:01	C*07:01	C*12:03	A*03:01	A*24:02	B*78:01	B*78:01	C*03:16	C*03:16	A*24:02	A*30:01	B*13:02	B*40:01	C*06:02	C*14:02	A*03:01	A*24:215	B*78:02	B*78:02	C*12:03	C*14:77
NA18623_ERR032008	A*24:02	A*30:01	B*13:02	B*40:01	C*03:04	C*06:02	A*24:02	A*30:01	B*13:02	B*40:01	C*03:04	C*06:02	A*24:02	A*30:01	B*13:02	B*40:01	C*03:04	C*06:02	A*30:01	A*74:01	B*13:02	B*51:01	C*03:04	C*06:02	A*24:215	A*30:01	B*13:02	B*40:01	C*03:289	C*06:120
NA18624_ERR031928	A*30:01	A*32:01	B*13:02	B*52:01	C*06:02	C*12:02	A*30:01	A*32:01	B*13:02	B*53:01	C*06:02	C*12:03	A*30:01	A*32:01	B*13:02	B*35:01	C*06:02	C*06:02	A*11:60	A*34:01	B*35:01	B*46:01	C*06:02	C*06:02	A*30:01	A*74:02	B*13:02	B*52:01	C*06:102	C*12:08
NA18632_ERR031929	A*11:01	A*33:03	B*46:01	B*58:01	C*01:02	C*03:02	A*11:01	A*31:01	B*46:01	B*58:01	C*01:02	C*03:02	A*11:01	A*31:01	B*35:01	B*46:13	C*01:02	C*03:02	A*11:60	A*11:60	B*54:18	B*54:18	C*01:40	C*03:04	A*11:50Q	A*31:01	B*46:66	B*58:01	C*01:30	C*03:02
NA18633_ERR031878	A*11:01	A*11:01	B*54:01	B*54:01	C*01:02	C*01:02	A*11:01	A*11:01	B*35:01	B*54:01	C*01:02	C*01:02	A*11:01	A*11:01	B*54:01	B*54:01	C*01:02	C*01:02	A*11:55	A*11:55	B*40:06	B*51:01	C*01:02	C*01:02	A*11:01	A*11:01	B*54:01	B*54:18	C*01:02	C*01:99
NA18635_ERR031879	A*11:01	A*11:01	B*40:06	B*51:01	C*08:01	C*14:02	A*11:01	A*32:101Q	B*51:01	B*51:01	C*08:01	C*14:02	A*11:01	A*11:01	B*51:01	B*51:01	C*08:01	C*14:02	A*11:01	A*24:02	B*40:12	B*46:01	C*08:01	C*14:02	A*11:50Q	A*11:254	B*40:06	B*51:193	C*08:41	C*14:02
NA18636_ERR031930	A*11:01	A*24:02	B*40:01	B*46:01	C*01:02	C*07:02	A*11:01	A*24:02	B*40:01	B*46:01	C*01:02	C*07:02	A*11:01	A*24:02	B*40:01	B*46:01	C*01:02	C*07:02	A*01:01	A*02:01	B*15:10	B*67:01	C*01:02	C*07:02	A*11:75	A*24:61	B*40:321	B*46:66	C*07:56	C*07:525
NA18637_ERR031931	A*02:01	A*11:01	B*15:01	B*67:01	C*04:01	C*07:02	A*02:01	A*11:01	B*07:02	B*15:01	C*04:01	C*07:01	A*02:01	A*11:01	B*15:01	B*67:01	C*07:01	C*07:01	A*36:01	A*66:01	B*44:03	B*52:06	C*04:01	C*07:01	A*02:77	A*11:01	B*15:296	B*67:01	C*04:01	C*07:456
NA18853_SRR100011	A*34:02	A*36:01	B*44:03	B*52:01	C*16:01	C*16:01	A*36:01	A*66:01	B*44:03	B*52:01	C*16:01	C*16:01	A*01:01	A*34:02	B*44:03	B*52:01	C*16:01	C*16:01	A*31:01	A*74:01	B*15:25	B*35:01	C*16:01	C*16:01	A*34:02	A*36:01	B*44:03	B*52:01	C*16:01	C*16:106
NA18856_SRR098533	A*33:03	A*74:01	B*35:01	B*49:01	C*04:01	C*07:01	A*31:01	A*74:01	B*35:01	B*35:08	C*04:01	C*07:01	A*31:01	A*74:01	B*35:11	B*58:01	C*06:02	C*07:01	A*01:22N	A*29:02	B*49:01	B*49:01	C*04	C*07:01	A*31:01	A*74:01	B*35:330	B*50:51	C*04:246	C*07:89
NA18858_ERR034553	A*29:02	A*30:01	B*18:01	B*49:01	C*02:02	C*07:01	A*29:02	A*30:01	B*18:01	B*49:01	C*02:02	C*07:01	A*30:01	A*30:01	B*35:01	B*49:01	C*02:02	C*07:01	A*01:81	A*68:02	B*13:02	B*57:01	C*02:02	C*07:01	A*29:02	A*30:01	B*18:26	B*50:01	C*02:02	C*07:89
NA18861_ERR034554	A*03:01	A*68:02	B*13:02	B*57:03	C*03:02	C*07:01	A*03:01	A*68:02	B*13:02	B*15:01	C*03:02	C*07:01	A*03:01	A*68:02	B*13:01	B*57:01	C*03:02	C*07:01	A*01	A*30:02	B*15:112	B*57:01	C*03:02	C*07:01	A*03:01	A*68:22	B*13:01	B*57:03	C*03:02	C*07:453
NA18870_SRR100031	A*30:02	A*30:02	B*15:03	B*57:03	C*02:10	C*08:02	A*30:02	A*30:02	B*15:03	B*57:03	C*02:10	C*08:02	A*30:02	A*30:02	B*15:03	B*57:03	C*02:10	C*08:02	A*30:01	A*34:01	B*42:01	B*51:01	C*02:10	C*08:02	A*30:02	A*30:02	B*15:03	B*57:82	C*02:10	C*08:12
NA18871_SRR100029	A*30:01	A*36:01	B*42:01	B*52:01	C*16:01	C*17:01	A*30:01	A*36:01	B*42:01	B*51:01	C*16:01	C*17:01	A*30:01	A*36:01	B*42:01	B*51:01	C*16:01	C*17:01	A*01:22N	A*74:01	B*53:01	B*53:01	C*16:02	C*17:01	A*01:11N	A*30:106	B*42:02	B*51:09	C*16:01	C*17:01
NA18912_SRR111960	A*34:02	A*74:01	B*53:01	B*53:01	C*04:01	C*04:01	A*32:01	A*34:02	B*53:01	B*53:01	C*04:01	C*04:01	A*32:01	A*34:02	B*53:01	B*53:01	C*04:01	C*04:01	A*24:02	A*24:02	B*15:03	B*51:01	C*04:01	C*04:01	A*34:02	A*74:01	B*51:09	B*53:01	C*04:01	C*04:155
NA18940_ERR034596	A*24:02	A*24:02	B*46:01	B*52:01	C*01:03	C*12:02	A*24:02	A*24:02	B*51:01	B*51:01	C*01:02	C*12:02	A*24:02	A*24:02	B*51:01	B*51:01	C*01:03	C*12:02	A*24:02	A*33:03	B*35:03	B*44:37	C*01:40	C*06:02	A*24:05	A*24:152	B*51:01	B*51:220	C*01:03	C*12:73
NA18942_ERR034597	A*24:02	A*33:03	B*35:01	B*44:03	C*03:03	C*14:03	A*24:02	A*33:03	B*35:01	B*44:03	C*03:04	C*14:03	A*24:02	A*33:01	B*35:01	B*44:03	C*03:04	C*14:03	A*01:81	A*02:01	B*15:01	B*35:01	C*03:04	C*14:03	A*24:86N	A*33:03	B*35:01	B*44:49	C*03:03	C*14:03
NA18943_ERR034598	A*02:06	A*02:07	B*35:01	B*46:01	C*01:02	C*03:03	A*02:01	A*02:07	B*35:01	B*46:01	C*01:02	C*03:04	A*02:07	A*02:07	B*15:01	B*35:01	C*01:02	C*03:03	A*24	A*69:01	B*40:02	B*51:01	C*01:02	C*03:05	A*02:07	A*02:269	B*15:315	B*35:14	C*01:117N	C*03:02
NA18944_ERR034599	A*02:06	A*24:02	B*40:02	B*51:01	C*03:04	C*14:02	A*02:01	A*24:02	B*51:01	B*51:01	C*03:04	C*14:02	A*02:01	A*02:01	B*13:01	B*51:01	C*03:03	C*14:02	A*33:03	A*34:01	B*15:03	B*44:46	C*03	C*14:03	A*02:68	A*24:364	B*40:02	B*78:09	C*03:13	C*14:74
NA18945_ERR034600	A*31:01	A*33:03	B*15:01	B*44:03	C*07:02	C*14:03	A*31:01	A*33:03	B*44:03	B*45:01	C*07:02	C*14:74	A*31:01	A*31:01	B*15:46	B*44:03	C*07:02	C*14:02	A*02:06	A*24:02	B*51:01	B*51:01	C*07:02	C*14:02	A*33:03	A*33:03	B*15:406	B*44:46	C*07:02	C*14:78
NA18947_ERR034601	A*02:06	A*24:02	B*52:01	B*52:01	C*12:02	C*12:02	A*02:06	A*24:02	B*51:01	B*52:01	C*12:02	C*12:02	A*02:05	A*23:01	B*51:01	B*51:01	C*08:21	C*12:02	A*01	A*26:01	B*07:18	B*13:02	C*12:02	C*12:02	A*02:06	A*24:362	B*52:01	B*52:01	C*12:196	C*12:196
NA18948_ERR034602	A*26:01	A*30:01	B*07:02	B*13:02	C*06:02	C*07:02	A*26:01	A*30:01	B*07:02	B*13:02	C*06:02	C*07:02	A*26:01	A*30:01	B*07:02	B*13:02	C*06:02	C*07:02	A*24:02	A*26:01	B*40:02	B*40:35	C*06:02	C*07:02	A*26:11N	A*30:78N	B*07:02	B*13:02	C*06:24	C*07:56
NA18949_ERR034603	A*24:02	A*26:03	B*07:02	B*40:02	C*03:04	C*07:02	A*24:02	A*26:01	B*07:02	B*40:02	C*03:04	C*07:02	A*24:02	A*25:01	B*07:02	B*27:07	C*03:02	C*07:02	A*24:02	A*24:02	B*40:01	B*55:02	C*03:02	C*07:02	A*24:02	A*26:08	B*07:252	B*40:02	C*03:04	C*07:584
NA18951_ERR034604	A*24:02	A*24:02	B*40:01	B*59:01	C*01:02	C*03:04	A*24:02	A*24:02	B*40:01	B*55:02	C*01:02	C*03:04	A*24:02	A*24:02	B*15:42	B*40:01	C*01:02	C*03:03	A*24:03	A*33:03	B*40:32	B*51:01	C*01:02	C*03	A*24:02	A*24:14	B*40:147	B*59:01	C*01:59	C*03:04
NA18952_ERR034605	A*24:02	A*31:01	B*07:02	B*51:01	C*07:02	C*14:02	A*24:02	A*31:01	B*07:02	B*51:01	C*07:02	C*14:02	A*24:02	A*31:01	B*07:02	B*51:01	C*07:01	C*14:02	A*11:01	A*31:01	B*40:01	B*40:06	C*07:02	C*14:02	A*24:61	A*31:01	B*07:02	B*51:01	C*07:425	C*07:425
NA18953_SRR099546	A*11:01	A*31:01	B*40:01	B*40:02	C*03:04	C*03:04	A*11:01	A*31:01	B*40:01	B*40:02	C*03:04	C*03:04	A*11:01	A*31:01	B*07:05	B*27:07	C*03:04	C*03:04	A*02:01	A*02:01	B*15:01	B*40:02	C*03:04	C*03:04	A*11:254	A*31:01	B*40:147	B*40:303	C*03:04	C*03:04
NA18956_SRR766028	A*02:01	A*02:01	B*15:01	B*40:02	C*03:03	C*03:04	A*02:01	A*02:01	B*15:01	B*40:01	C*03:03	C*03:03	A*02:01	A*02:01	B*15:01	B*40:02	C*03:03	C*03:03	A*01:04N	A*24:02	B*52:01	B*67:01	C*03:03	C*03:03	A*02:01	A*02:662	B*15:58	B*40:02	C*03:03	C*03:13
NA18959_SRR099545	A*11:01	A*24:02	B*52:01	B*67:01	C*07:02	C*12:02	A*11:01	A*24:02	B*52:01	B*67:01	C*07:02	C*12:02	A*11:01	A*24:02	B*52:01	B*67:01	C*07:02	C*12:02	A*24:02	A*24:02	B*40:02	B*55:27	C*07:02	C*12:02	A*11:01	A*24:02	B*52:01	B*67:01	C*07:02	C*12:08
NA18960_SRR099533	A*24:02	A*24:02	B*40:06	B*54:01	C*01:02	C*08:01	A*24:02	A*24:02	B*40:02	B*55:01	C*01:42	C*08:01	A*24:02	A*24:02	B*07:05	B*54:01	C*01:02	C*08:01	A*11:01	A*24:02	B*51:01	B*54:18	C*01:42	C*08:02	A*24:02	A*24:56	B*40:314	B*54:01	C*01:02	C*08:129N
NA18961_SRR099544	A*11:01	A*24:02	B*51:01	B*54:01	C*01:02	C*01:02	A*11:01	A*24:02	B*51:01	B*55:02	C*01:02	C*01:02	A*11:01	A*24:02	B*51:01	B*54:01	C*01:02	C*01:03	A*01	A*26:01	B*35:01	B*40:02	C*01:02	C*01:02	A*11:74	A*24:02	B*51:01	B*54:18	C*01:67	C*01:67
NA18964_SRR099539	A*26:01	A*26:03	B*35:01	B*40:02	C*03:03	C*03:04	A*26:01	A*26:01	B*35:01	B*40:02	C*03:04	C*03:04	A*26:01	A*26:01	B*35:01	B*40:02	C*03:04	C*03:04	A*25:01	A*25:01	no call	no call	C*03:04	C*03:04	A*26:01	A*26:01	B*35:05	B*40:02	C*03:04	C*03:41
NA18965_SRR764771	A*26:02	A*31:01	B*40:06	B*56:01	C*04:01	C*08:01	A*02:01	A*31:01	B*07:02	B*44:03	C*04:01	C*07:02	A*31:01	A*31:01	B*44:02	B*56:01	C*04:01	C*05:01	no call	no call	no call	no call	no call	no call	A*26:11N	A*31:01	B*40:02	B*55:12	C*04:01	C*05:01
NA18965_SRR764772	A*26:02	A*31:01	B*40:06	B*56:01	C*04:01	C*08:01	A*02:01	A*26:01	B*07:02	B*44:03	C*07:01	C*07:02	A*23:01	A*26:01	B*15:42	B*15:42	C*01:02	C*05:01	error	error	error	error	no call	no call	A*26:11N	A*31:01	B*47:01	B*55:76	C*04:15	C*05:137
NA18966_SRR071175	A*02:06	A*02:07	B*15:01	B*35:01	C*03:03	C*03:03	A*02:01	A*02:07	B*15:01	B*35:01	C*03:04	C*04:01	A*02:07	A*02:07	B*15:01	B*35:01	C*03:03	C*03:03	A*02:01	A*03:01	B*15:01	B*35:03	error	error	A*02:07	A*02:07	B*15:01	B*35:336	C*03:03	C*03:04
NA18966_SRR071180	A*02:06	A*02:07	B*15:01	B*35:01	C*03:03	C*03:03	A*02:01	A*02:01	B*15:01	B*35:01	C*03:03	C*03:04	A*02:01	A*02:74	B*15:01	B*35:01	C*03:02	C*03:02	A*24:02	A*24:02	B*40:02	B*51:75	C*03:04	C*03:04	A*02:655	A*02:655	B*15:383	B*35:01	C*03:03	C*03:04
NA18967_SRR071192	A*24:02	A*24:02	B*40:02	B*51:01	C*03:04	C*14:02	A*24:02	A*24:02	B*51:01	B*51:01	C*03:04	C*07:02	A*24:02	A*24:02	B*27:07	B*27:07	no call	no call	A*24:02	A*24:02	B*40:02	B*51:01	no call	no call	A*24:02	A*24:09N	B*27:07	B*27:07	C*03:03	C*03:04
NA18967_SRR071196	A*24:02	A*24:02	B*40:02	B*51:01	C*03:04	C*14:02	A*24:02	A*24:02	B*51:01	B*51:01	C*07:02	C*14:02	A*24:02	A*24:02	B*51:01	B*51:01	C*14:02	C*14:02	no call	no call	B*40:01	B*51:07	C*03:02	C*14:02	A*24:02	A*24:02	B*40:02	B*51:192	C*03:03	C*03:04
NA18968_SRR077480	A*11:01	A*31:01	B*40:01	B*51:01	C*07:02	C*14:02	A*11:01	A*31:01	B*40:01	B*51:01	C*07:02	C*14:02	A*11:01	A*31:01	B*40:01	B*51:01	C*07:02	C*14:02	A*31:01	A*31:01	B*40:01	B*51:01	C*07:02	C*14:02	A*11:250	A*31:01	B*40:316	B*51:01	C*07:56	C*14:02
NA18968_SRR081231	A*11:01	A*31:01	B*40:01	B*51:01	C*07:02	C*14:02	A*11:01	A*31:01	B*07:02	B*51:01	C*03:04	C*14:02	A*11:01	A*31:01	B*07:02	B*51:01	C*14:02	C*14:02	A*24:152	A*34:01	B*48:01	B*52:01	C*07:01	C*14:02	A*31:04	A*31:116	B*08:79	B*78:02	C*07:02	C*07:56
NA18969_SRR081266	A*24:02	A*31:01	B*48:01	B*52:01	C*08:03	C*12:02	A*02:01	A*31:01	B*48:01	B*52:01	C*07:02	C*08:03	A*33:26	A*33:26	B*48:01	B*52:01	C*08:03	C*08:03	A*24:02	A*33:03	no call	no call	C*12:02	C*12:02	A*24:02	A*31:36	B*48:04	B*52:01	C*08:40	C*12:59
NA18969_SRR081273	A*24:02	A*31:01	B*48:01	B*52:01	C*08:03	C*12:02	A*02:01	A*02:01	B*44:03	B*48:01	C*08:03	C*12:02	A*31:01	A*31:01	B*15:03	B*15:03	C*08:03	C*12:02	A*24:02	A*24:02	B*15:09	B*59:01	no call	no call	A*24:05	A*31:15	B*35:01	B*48:04	C*08:03	C*12:22
NA18970_SRR071116	A*24:02	A*26:01	B*15:18	B*54:01	C*01:02	C*07:04	A*02:01	A*24:02	B*15:18	B*18:01	C*01:02	C*07:04	A*24:02	A*24:02	B*15:108	B*54:01	C*01:02	C*07:04	A*24:02	A*26:01	B*45:01	B*55:01	no call	no call	A*24:61	A*26:14	B*15:412	B*54:18	C*01:137N	C*07:04
NA18970_SRR071127	A*24:02	A*26:01	B*15:18	B*54:01	C*01:02	C*07:04	A*24:02	A*26:01	B*07:02	B*15:17	C*03:04	C*07:02	A*24:02	A*25:01	B*15:02	B*54:01	C*08:01	C*08:01	A*02:07	A*24:02	B*40:02	B*40:02	no call	no call	A*24:152	A*26:08	B*15:03	B*54:18	C*01:128	C*07:205
NA18971_SRR077447	A*02:06	A*24:02	B*40:02	B*40:02	C*03:04	C*07:02	A*02:01	A*24:02	B*18:01	B*40:02	C*03:04	C*07:02	A*24:02	A*24:02	B*27:07	B*27:07	C*03:03	C*03:03	A*02:01	A*24:02	B*08:01	B*08:01	no call	no call	A*02:533	A*24:215	B*40:02	B*40:314	C*03:20N	C*07:02
NA18971_SRR078842	A*02:06	A*24:02	B*40:02	B*40:02	C*03:04	C*07:02	A*02:01	A*24:02	B*40:02	B*44:03	C*03:04	C*07:02	A*02:19	A*02:19	no call	no call	C*03:04	C*07:01	A*24:02	A*24:02	no call	no call	C*03:04	C*07:02	A*02:655	A*24:86N	B*40:02	B*40:02	C*03:04	C*07:56
NA18972_SRR077490	A*24:02	A*24:02	B*40:02	B*59:01	C*01:02	C*03:03	A*02:01	A*24:02	B*44:03	B*55:01	C*03:03	C*07:02	no call	no call	B*55:01	B*55:01	C*03:03	C*03:03	no call	no call	no call	no call	no call	no call	A*24:23	A*24:23	B*56:04	B*56:04	C*01:02	C*03:03
NA18972_SRR081255	A*24:02	A*24:02	B*40:02	B*59:01	C*01:02	C*03:03	A*02:01	A*24:02	B*15:01	B*44:03	C*04:01	C*07:02	A*24:02	A*24:02	B*15:42	B*15:42	no call	no call	A*24:02	A*33:03	B*15:07	B*15:07	no call	no call	A*23:79	A*24:61	B*40:302	B*56:02	C*01:129	C*03:61
NA18973_SRR077861	A*24:02	A*33:03	B*15:07	B*46:01	C*01:02	C*03:03	A*24:02	A*31:01	B*15:01	B*15:01	C*01:02	C*03:04	A*24:02	A*31:01	B*15:01	B*15:01	C*01:02	C*01:02	A*24:02	A*33:03	B*15:07	B*15:07	C*01:03	C*03	A*24:152	A*33:123N	B*15:01	B*15:01	C*01:02	C*03:03
NA18973_SRR078846	A*24:02	A*33:03	B*15:07	B*46:01	C*01:02	C*03:03	A*23:01	A*24:02	B*15:01	B*46:01	C*01:02	C*03:04	A*24:02	A*31:01	B*15:01	B*46:01	C*01:02	C*03:03	A*02:01	A*26:01	no call	no call	no call	no call	A*24:152	A*31:15	B*15:27	B*15:373	C*01:40	C*03:344
NA18974_SRR077456	A*02:01	A*26:01	B*39:01	B*40:01	C*07:02	C*07:02	A*02:01	A*26:01	B*38:01	B*44:03	C*07:01	C*07:02	A*26:01	A*26:09	B*38:01	B*38:01	no call	no call	A*02:01	A*26:11N	no call	no call	C*07:143	C*07:143	A*02:68	A*26:01	B*07:261	B*39:01	C*07:02	C*07:557
NA18974_SRR081248	A*02:01	A*26:01	B*39:01	B*40:01	C*07:02	C*07:02	A*02:01	A*02:01	B*08:01	B*14:02	C*07:01	C*07:02	A*02:01	A*02:01	B*39:01	B*39:01	C*07:02	C*07:02	no call	no call	B*15:17	B*40:131	C*07:01	C*07:01	A*02:662	A*26:11N	B*39:01	B*40:01	C*07:02	C*07:584
NA18975_SRR078849	A*02:01	A*02:06	B*07:02	B*15:01	C*04:01	C*07:02	A*02:01	A*02:06	B*15:01	B*15:01	C*07:01	C*07:02	A*02:01	A*02:01	B*15:01	B*15:01	C*04:01	C*07:02	A*02:51	A*02:51	B*07	B*15:01	no call	no call	A*02:06	A*02:06	B*35:43	B*40:321	C*04:239	C*07:67
NA18975_SRR081225	A*02:01	A*02:06	B*07:02	B*15:01	C*04:01	C*07:02	A*02:01	A*02:01	B*07:02	B*15:01	C*04:01	C*07:01	A*02:01	A*02:01	B*07:02	B*07:02	C*04:01	C*07:02	A*31:14N	A*31:14N	B*44:03	B*44:03	C*04:01	C*07:02	A*02:189	A*02:662	B*07:02	B*15:71	C*04:01	C*07:67
NA18976_SRR077451	A*33:03	A*33:03	B*44:03	B*44:03	C*14:03	C*14:03	A*31:01	A*31:08	B*44:03	B*44:03	C*04:01	C*14:03	A*31:01	A*31:01	B*44:03	B*44:03	C*14:03	C*14:03	A*33:03	A*34:01	no call	no call	C*14:03	C*14:03	A*33:123N	A*33:123N	B*44:03	B*44:260	C*14:02	C*14:03
NA18976_SRR077757	A*33:03	A*33:03	B*44:03	B*44:03	C*14:03	C*14:03	A*02:01	A*31:01	B*44:03	B*44:03	C*03:04	C*07:02	A*31:01	A*31:01	B*44:02	B*44:02	C*08:02	C*08:02	A*03:26	A*31:01	B*40:02	B*40:02	no call	no call	A*31:15	A*80:01	B*44:03	B*44:03	C*14:03	C*14:03
NA18978_SRR716650	A*03:01	A*31:01	B*40:02	B*44:02	C*05:01	C*14:02	A*03:01	A*31:01	B*40:02	B*44:03	C*01:02	C*05:01	A*03:01	A*31:01	B*40:02	B*44:09	C*05:01	C*14:02	A*11:50Q	A*31:01	B*13:11	B*40:118N	C*05:01	C*14:02	A*03:01	A*31:01	B*44:02	B*44:03	C*05:01	C*14:03
NA18980_SRR716652	A*11:02	A*31:01	B*13:01	B*40:01	C*03:03	C*03:04	A*11:02	A*31:01	B*13:02	B*40:01	C*03:04	C*07:02	A*11:02	A*31:01	B*13:01	B*40:01	C*03:02	C*03:02	A*11:50Q	A*31:01	no call	no call	C*03	C*03	A*11:50Q	A*11:77	B*13:01	B*40:72	C*03:243	C*03:243
NA18980_SRR716653	A*11:02	A*31:01	B*13:01	B*40:01	C*03:03	C*03:04	A*11:01	A*31:01	B*35:01	B*40:01	C*03:04	C*07:02	A*11:01	A*31:01	B*13:01	B*40:21	C*03:03	C*03:03	A*02:01	A*33:03	no call	no call	C*03:04	C*03:04	A*11:50Q	A*31:119	B*13:01	B*40:01	C*03:02	C*03:02
NA18981_SRR077477	A*02:01	A*31:01	B*51:01	B*51:01	C*14:02	C*14:02	A*02:01	A*02:01	B*07:02	B*44:03	C*04:01	C*14:02	no call	no call	no call	no call	C*14:02	C*14:02	A*02:01	A*34:01	no call	no call	C*14:02	C*14:02	A*02:68	A*31:01	B*35:01	B*52:43	C*14:74	C*14:74
NA18981_SRR077751	A*02:01	A*31:01	B*51:01	B*51:01	C*14:02	C*14:02	A*02:01	A*02:01	B*08:01	B*51:01	C*04:01	C*07:02	A*02:01	A*02:01	B*51:01	B*51:01	C*14:02	C*14:02	no call	no call	no call	no call	C*14:02	C*14:02	A*02:02	A*31:01	B*51:09	B*51:09	C*14:71	C*14:76
NA18987_SRR077491	A*02:07	A*26:02	B*40:06	B*46:01	C*01:02	C*08:01	A*02:01	A*26:02	B*40:01	B*40:06	C*04:01	C*07:02	A*26:02	A*26:02	B*40:06	B*40:06	no call	no call	no call	no call	no call	no call	no call	no call	A*02:81	A*26:02	B*15:25	B*40:06	C*01:03	C*05:01
NA18987_SRR077853	A*02:07	A*26:02	B*40:06	B*46:01	C*01:02	C*08:01	A*02:01	A*02:01	B*15:01	B*46:01	C*07:01	C*07:02	no call	no call	B*46:01	B*46:01	no call	no call	A*24:02	A*33:03	B*40:02	B*44:02	no call	no call	A*02:57	A*26:130	B*40:06	B*46:24	C*01:136	C*08:36N
NA18990_SRR077454	A*24:02	A*33:03	B*40:02	B*44:03	C*03:03	C*14:03	A*02:01	A*02:01	B*44:02	B*44:03	C*03:04	C*07:02	A*02:01	A*02:01	B*44:02	B*44:02	C*03:03	C*03:03	error	error	error	error	no call	no call	A*24:23	A*31:15	B*27:32	B*44:64	C*03:20N	C*14:03
NA18990_SRR077486	A*24:02	A*33:03	B*40:02	B*44:03	C*03:03	C*14:03	A*02:01	A*02:01	B*35:01	B*44:03	C*03:04	C*14:02	no call	no call	no call	no call	C*03:02	C*14:02	A*02:01	A*24:02	B*40:02	B*52:01	error	error	A*24:215	A*31:15	B*27:05	B*51:42	C*03:13	C*14:02
NA18991_SRR077450	A*02:01	A*24:02	B*40:02	B*52:01	C*12:02	C*15:02	A*24:02	A*24:02	B*40:02	B*52:01	C*07:02	C*15:02	A*24:02	A*24:02	B*40:02	B*52:01	C*15:02	C*15:02	A*02:01	A*24:03	B*35:01	B*40:02	C*15:02	C*15:02	A*24:36N	A*24:359N	B*40:40	B*52:50	C*15:02	C*15:02
NA18991_SRR077855	A*02:01	A*24:02	B*40:02	B*52:01	C*12:02	C*15:02	A*02:01	A*02:01	B*18:01	B*51:01	C*07:02	C*12:02	A*02:01	A*02:01	B*40:02	B*51:01	C*02:02	C*02:02	A*24:82	A*31:01	B*44:03	B*52:01	no call	no call	A*02:57	A*24:14	B*40:02	B*52:43	C*02:87	C*12:03
NA18992_SRR716428	A*24:02	A*33:03	B*44:03	B*52:01	C*12:02	C*14:03	A*24:02	A*31:08	B*44:03	B*49:01	C*12:02	C*14:02	A*24:02	A*31:01	B*44:03	B*52:01	C*12:02	C*14:02	A*24:02	A*31:01	B*07:02	B*27:07	C*12:02	C*14:03	A*24:02	A*31:15	B*44:03	B*52:50	C*12:177	C*12:200
NA18994_SRR716431	A*24:02	A*31:01	B*07:02	B*40:02	C*03:04	C*07:02	A*24:02	A*31:01	B*07:02	B*07:02	C*03:04	C*07:02	A*24:02	A*31:01	B*07:02	B*40:18	C*03:02	C*07:02	A*24:03	A*33:03	B*15:07	B*44:03	C*03:02	C*07:02	A*24:02	A*31:01	B*07:33	B*40:02	C*03:337	C*07:02
NA18995_SRR764775	A*24:02	A*33:03	B*15:07	B*44:03	C*03:03	C*14:03	A*24:02	A*33:03	B*15:01	B*44:03	C*03:03	C*14:02	A*24:02	A*33:03	B*15:53	B*44:03	C*01:02	C*03:03	A*23:38N	A*26:15	no call	no call	C*03:03	C*14:02	A*24:152	A*33:03	B*15:58	B*44:03	C*03:13	C*14:02
NA18997_SRR702078	A*24:02	A*26:03	B*15:01	B*39:01	C*03:03	C*07:02	A*24:02	A*26:03	B*15:01	B*39:01	C*03:04	C*07:02	A*24:02	A*26:03	B*15:01	B*39:01	C*03:03	C*07:01	A*02:01	A*24:03	B*52:01	B*54	C*03:04	C*07:01	A*24:05	A*26:03	B*15:58	B*39:38Q	C*03:04	C*07:409
NA18998_SRR766013	A*02:06	A*24:02	B*52:01	B*54:01	C*01:02	C*12:02	A*02:01	A*24:02	B*52:01	B*54:01	C*01:02	C*12:02	A*02:01	A*23:01	B*52:01	B*54:01	C*01:17	C*12:02	A*24:02	A*33:03	B*40:02	B*46:01	C*01:02	C*12:02	A*02:11	A*24:293	B*52:43	B*54:01	C*01:21	C*12:02
NA18999_SRR112297	A*24:04	A*33:03	B*40:06	B*46:01	C*01:03	C*08:01	A*24:04	A*33:03	B*40:02	B*46:01	C*01:03	C*08:01	A*24:04	A*33:03	B*40:02	B*46:01	C*01:03	C*08:01	A*24:02	A*24:02	B*55:02	B*67:01	C*01:03	C*08:36N	A*24:373	A*33:03	B*40:06	B*40:314	C*01:03	C*08:01
NA19000_SRR099528	A*24:02	A*24:02	B*54:01	B*67:01	C*01:02	C*07:02	A*24:02	A*24:02	B*55:02	B*67:01	C*01:02	C*07:02	A*24:02	A*24:02	B*54:01	B*67:01	C*01:02	C*07:02	A*02:01	A*11:50Q	B*39:01	B*39:01	C*01:02	C*07:51	A*24:02	A*24:280	B*54:18	B*67:01	C*01:40	C*07:02
NA19003_SRR099532	A*02:06	A*11:01	B*39:01	B*39:01	C*07:02	C*07:02	A*02:01	A*11:01	B*39:01	B*39:01	C*07:02	C*07:02	A*02:01	A*11:01	B*39:01	B*39:01	C*07:02	C*07:02	A*02:56	A*33:03	B*58:01	B*67:01	C*07:02	C*07:02	A*02:06	A*11:50Q	B*39:01	B*39:01	C*07:02	C*07:02
NA19005_SRR715906	A*02:01	A*33:03	B*58:01	B*67:01	C*03:02	C*07:02	A*02:01	A*33:03	B*58:01	B*67:01	C*03:02	C*07:02	A*02:01	A*33:03	B*58:01	B*67:01	C*03:02	C*07:02	A*01:22N	A*02:01	B*35:01	B*46:01	C*03:02	C*07:02	A*02:356N	A*33:03	B*58:01	B*67:01	C*03:02	C*07:56
NA19007_SRR099549	A*02:07	A*26:03	B*35:01	B*46:01	C*01:02	C*03:03	A*02:07	A*66:01	B*35:01	B*46:01	C*01:02	C*03:03	A*02:07	A*66:01	B*35:01	B*46:01	C*01:17	C*03:03	A*24:02	A*24:02	B*35:01	B*35:01	C*01:02	C*03:03	A*02:07	A*26:03	B*15:412	B*35:330	C*01:02	C*03:03
NA19012_SRR112294	A*24:02	A*24:02	B*35:01	B*35:01	C*03:03	C*03:03	A*24:02	A*24:02	B*35:01	B*35:01	C*03:03	C*03:03	A*23:01	A*24:02	B*35:01	B*35:01	C*03:03	C*03:03	A*36:01	A*68:02	B*08:01	B*81:02	C*03:03	C*03:03	A*24:05	A*24:280	B*35:01	B*35:01	C*03:119	C*03:290
NA19092_SRR100012	A*36:01	A*68:02	B*42:01	B*81:01	C*08:04	C*17:01	A*36:01	A*68:02	B*07:05	B*81:01	C*08:04	C*17:01	A*36:01	A*68:02	B*81:01	B*81:01	C*08:04	C*17:01	A*23:01	A*30:01	B*35:01	B*53:01	C*08:04	C*17:01	A*36:01	A*68:02	B*42:08	B*81:01	C*08:04	C*17:01
NA19093_SRR100033	A*23:01	A*30:01	B*35:01	B*53:01	C*04:01	C*08:02	A*23:01	A*30:01	B*35:01	B*53:01	C*04:235	C*08:02	A*23:01	A*30:01	B*35:01	B*35:01	C*04:01	C*08:02	A*02:06	A*36:01	B*51:01	B*51:01	C*04:01	C*08:02	A*23:38N	A*30:01	B*35:34	B*53:01	C*04:239	C*08:02
NA19098_SRR077453	A*02:01	A*36:01	B*51:01	B*53:01	C*06:02	C*16:01	A*01:01	A*02:01	B*51:01	B*53:01	C*04:01	C*06:02	A*01:01	A*01:01	B*51:02	B*51:02	C*16:01	C*16:01	A*02:01	A*36:01	B*78:01	B*78:01	no call	no call	A*01:01	A*02:533	B*53:01	B*53:10	C*01:04	C*16:106
NA19098_SRR077460	A*02:01	A*36:01	B*51:01	B*53:01	C*06:02	C*16:01	A*02:01	A*36:01	B*51:01	B*51:01	C*03:04	C*06:02	A*02:01	A*36:01	B*51:01	B*51:01	C*06:02	C*16:01	A*23:01	A*36:01	B*07:02	B*07:02	no call	no call	A*02:602	A*36:01	B*51:01	B*51:01	C*06:02	C*16:01
NA19099_SRR748771	A*23:01	A*36:01	B*07:02	B*07:02	C*07:02	C*15:05	A*23:01	A*36:01	B*07:02	B*07:02	C*07:02	C*15:02	A*23:01	A*36:01	B*07:02	B*07:02	C*07:02	C*15:02	A*23:39	A*36:01	B*07:02	B*07:02	C*07:02	C*15:02	A*23:01	A*36:01	B*07:252	B*07:252	C*07:02	C*15:104
NA19099_SRR748772	A*23:01	A*36:01	B*07:02	B*07:02	C*07:02	C*15:05	A*23:01	A*36:01	B*07:02	B*07:02	C*07:02	C*15:02	A*23:01	A*36:01	B*07:02	B*07:02	C*07:02	C*15:02	A*03:01	A*30:01	B*18:01	B*42:02	C*07:02	C*15:02	A*23:01	A*36:01	B*07:284	B*07:286	C*07:02	C*07:56
NA19102_SRR100034	A*03:01	A*30:01	B*18:01	B*42:01	C*02:02	C*17:01	A*03:01	A*30:01	B*18:01	B*42:01	C*02:02	C*17:01	A*03:01	A*30:01	B*18:01	B*42:01	C*02:02	C*17:01	A*23:01	A*31:01	B*07:02	B*39:70	C*02:02	C*17:01	A*30:01	A*30:78N	B*18:135	B*42:08	C*02:80	C*17:01
NA19116_SRR100021	A*23:01	A*33:03	B*07:02	B*39:24	C*07:01	C*07:02	A*23:01	A*33:03	B*07:02	B*39:01	C*07:01	C*07:02	A*23:04	A*23:04	B*07:02	B*39:01	C*07:01	C*07:19	A*24:24	A*36:01	B*49:01	B*51:02	C*07:02	C*07:39	A*23:01	A*33:03	B*07:261	B*39:14	C*07:01	C*07:507N
NA19119_SRR077471	A*23:01	A*36:01	B*35:01	B*49:01	C*04:01	C*07:01	A*23:01	A*36:01	B*44:03	B*49:01	C*04:01	C*07:01	A*23:01	A*36:01	B*07:33	B*07:33	C*04:01	C*07:01	A*01:01	A*24:02	B*15:11	B*35:01	no call	no call	A*23:05	A*36:01	B*35:01	B*44:18	C*04:01	C*07:01
NA19119_SRR081271	A*23:01	A*36:01	B*35:01	B*49:01	C*04:01	C*07:01	A*01:01	A*01:01	B*35:01	B*49:01	C*04:01	C*07:02	A*01:01	A*01:01	B*35:01	B*49:01	no call	no call	A*02:02	A*23:01	B*07:127	B*35:01	no call	no call	A*24:17	A*24:30	B*35:08	B*44:18	C*04:01	C*07:01
NA19129_ERR034558	A*02:02	A*23:01	B*07:02	B*58:01	C*07:01	C*07:02	A*02:02	A*23:01	B*07:02	B*35:01	C*07:01	C*07:02	A*02:02	A*23:01	B*07:02	B*56:09	C*07:01	C*07:01	error	error	error	error	C*07:01	C*07:19	A*02:05	A*23:38N	B*07:252	B*58:84	C*07:18	C*07:513Q
NA19130_SRR107026	A*33:03	A*36:01	B*13:02	B*35:01	C*04:01	C*04:01	A*01:01	A*33:03	B*13:02	B*35:01	C*04:01	C*04:01	A*01:01	A*33:03	B*13:02	B*35:01	C*04:01	C*04:01	A*01:81	A*68:02	B*08:01	B*53:01	error	error	A*01:04N	A*33:03	B*13:02	B*35:03	C*04:01	C*04:239
NA19131_SRR070494	A*66:03	A*68:02	B*42:01	B*53:01	C*04:01	C*17:01	A*02:01	A*24:02	B*51:01	B*53:01	C*04:01	C*17:01	A*02:10	A*02:10	B*51:01	B*51:01	C*04:01	C*17:01	A*01:81	A*34:05	no call	no call	no call	no call	A*66:03	A*68:02	B*51:148	B*51:148	C*04:239	C*17:03
NA19131_SRR070783	A*66:03	A*68:02	B*42:01	B*53:01	C*04:01	C*17:01	A*02:01	A*26:01	B*07:02	B*44:03	C*07:02	C*17:01	A*02:02	A*02:02	no call	no call	C*17:01	C*17:01	A*02:01	A*30:01	B*07:17	B*45:04	no call	no call	A*66:03	A*68:02	B*35:241	B*42:08	C*04:09N	C*17:01
NA19137_SRR081226	A*02:01	A*30:01	B*07:02	B*45:01	C*07:02	C*16:01	A*02:01	A*30:01	B*07:02	B*45:01	C*07:01	C*07:02	A*02:01	A*30:01	B*39:13	B*45:04	C*07:02	C*07:02	A*01:81	A*02:02	B*07	B*18:03	no call	no call	A*30:106	A*30:111	B*48:03	B*48:04	C*07:02	C*16:01
NA19137_SRR081237	A*02:01	A*30:01	B*07:02	B*45:01	C*07:02	C*16:01	A*02:01	A*02:01	B*07:02	B*07:02	C*06:02	C*07:01	A*30:01	A*30:01	B*07:02	B*15:47	C*07:02	C*16:01	A*02:01	A*30:01	B*07:84	B*45:01	C*16:01	C*16:01	A*02:01	A*30:78N	B*07:02	B*49:32	C*16:01	C*16:106
NA19137_SRR792542	A*02:01	A*30:01	B*07:02	B*45:01	C*07:02	C*16:01	A*02:01	A*30:01	B*07:02	B*45:01	C*07:02	C*16:01	A*02:01	A*30:01	B*07:02	B*45:01	C*07:02	C*16:01	A*02:12	A*30:11	B*07:139	B*45:04	C*07:02	C*16:01	A*02:43N	A*30:106	B*07:261	B*45:19	C*07:02	C*16:01
NA19137_SRR792560	A*02:01	A*30:01	B*07:02	B*45:01	C*07:02	C*16:01	A*02:01	A*30:01	B*07:02	B*45:01	C*07:02	C*16:01	A*02:01	A*30:01	B*07:02	B*45:04	C*07:02	C*16:01	A*02:01	A*24:02	B*07:02	B*53:01	C*07:31	C*16:01	A*02:01	A*30:99	B*07:291	B*45:04	C*07:02	C*16:01
NA19138_SRR070472	A*02:01	A*23:01	B*07:02	B*58:01	C*07:01	C*07:02	A*02:01	A*02:01	B*07:02	B*44:03	C*07:01	C*07:02	A*02:01	A*23:01	B*07:02	B*35:01	C*07:01	C*07:01	A*02:05	A*23:01	B*07:02	B*35:08	C*07:01	C*07:01	A*02:269	A*23:38N	B*07:36	B*35:271	C*07:19	C*07:56
NA19138_SRR070776	A*02:01	A*23:01	B*07:02	B*58:01	C*07:01	C*07:02	A*02:01	A*23:01	B*07:02	B*58:01	C*07:01	C*07:02	A*23:01	A*23:01	B*07:02	B*58:01	C*07:19	C*07:19	A*02:01	A*30:01	B*53:01	B*53:01	C*07:02	C*07	A*02:01	A*23:19N	B*07:02	B*58:01	C*07:02	C*07:517
NA19141_SRR077433	A*02:11	A*36:01	B*35:01	B*52:01	C*07:01	C*16:01	A*01:01	A*02:01	B*35:01	B*35:08	C*06:02	C*07:02	A*02:01	A*02:01	B*35:01	B*35:01	C*07:01	C*16:01	A*02:11	A*36:01	B*35:01	B*52	no call	no call	A*01:218	A*36:01	B*35:05	B*35:05	C*07:517	C*16:04
NA19141_SRR077464	A*02:11	A*36:01	B*35:01	B*52:01	C*07:01	C*16:01	A*01:01	A*02:01	B*35:01	B*52:01	C*07:02	C*16:01	A*01:01	A*02:01	B*35:01	B*52:01	C*16:01	C*16:01	A*02:02	A*23:01	B*51:01	B*53:01	no call	no call	A*01:01	A*01:01	B*35:34	B*52:01	C*07:18	C*16:01
NA19143_SRR077445	A*02:02	A*23:01	B*52:01	B*53:01	C*04:01	C*16:01	A*02:02	A*23:01	B*35:01	B*51:01	C*02:02	C*04:01	A*02:02	A*23:01	B*18:01	B*51:01	C*04:01	C*16:01	A*23:01	A*23:01	B*52:01	B*53:01	C*04:03	C*16:01	A*02:376	A*23:38N	B*78:09	B*78:09	C*16:01	C*16:106
NA19143_SRR081272	A*02:02	A*23:01	B*52:01	B*53:01	C*04:01	C*16:01	A*02:01	A*23:01	B*52:01	B*53:01	C*04:01	C*06:02	no call	no call	B*51:09	B*52:01	C*04:01	C*16:01	no call	no call	B*58:01	B*58:01	C*04:01	C*16:02	A*02:02	A*23:38N	B*51:09	B*53:01	C*04:239	C*04:239
NA19144_SRR077392	A*32:01	A*33:03	B*53:01	B*58:01	C*03:02	C*04:01	A*02:01	A*31:01	B*35:01	B*35:08	C*04:01	C*07:02	A*29:01	A*29:01	B*35:01	B*35:01	C*04:01	C*04:01	error	error	error	error	no call	no call	A*31:15	A*32:02	B*35:01	B*35:01	C*03:02	C*04:01
NA19144_SRR077468	A*32:01	A*33:03	B*53:01	B*58:01	C*03:02	C*04:01	A*02:01	A*02:01	B*35:01	B*53:01	C*03:02	C*04:01	no call	no call	B*53:01	B*53:01	C*03:02	C*04:01	A*03:01	A*26:01	B*15:10	B*56:01	error	error	A*32:03	A*74:01	B*58:01	B*58:02	C*03:02	C*04:01
NA19152_SRR071135	A*03:01	A*26:01	B*15:10	B*56:01	C*01:02	C*08:04	A*02:01	A*02:01	B*15:10	B*56:01	C*01:02	C*08:02	A*03:01	A*03:01	B*15:10	B*55:02	C*01:02	C*01:02	A*03:01	A*26:01	B*15:229	B*55:01	no call	no call	A*03:01	A*26:08	B*15:10	B*56:01	C*01:02	C*01:08
NA19152_SRR071167	A*03:01	A*26:01	B*15:10	B*56:01	C*01:02	C*08:04	A*02:01	A*26:01	B*15:10	B*44:03	C*01:02	C*05:01	A*26:01	A*26:01	B*15:03	B*15:03	C*01:04	C*08:02	A*01:01	A*33:03	no call	no call	no call	no call	A*03:01	A*26:04	B*15:10	B*56:04	C*01:08	C*01:30
NA19153_SRR070660	A*33:03	A*36:01	B*18:01	B*53:01	C*04:01	C*05:01	A*01:01	A*31:01	B*18:01	B*35:01	C*04:01	C*05:01	A*01:01	A*31:01	B*35:01	B*35:01	C*04:01	C*05:01	A*11:01	A*33:03	B*18:01	B*53:17	C*04:91	C*08:02	A*01:01	A*31:01	B*18:108	B*58:01	C*04:01	C*05:01
NA19153_SRR070846	A*33:03	A*36:01	B*18:01	B*53:01	C*04:01	C*05:01	A*24:03	A*33:01	B*18:01	B*35:01	C*04:01	C*07:02	A*01:01	A*33:01	B*18:01	B*35:01	C*04:01	C*04:01	A*03:26	A*24:02	B*52:01	B*57:05	C*04:01	C*05:01	A*01:14	A*33:123N	B*18:68	B*35:01	C*04:15	C*05:128N
NA19159_SRR070478	A*03:01	A*23:01	B*52:01	B*57:02	C*16:01	C*18:01	A*02:01	A*02:01	B*52:01	B*57:03	C*03:04	C*04:01	no call	no call	B*52:01	B*57:03	no call	no call	A*03:01	A*24:02	no call	no call	no call	no call	A*03:01	A*24:61	B*52:43	B*57:05	C*16:01	C*18:02
NA19159_SRR070786	A*03:01	A*23:01	B*52:01	B*57:02	C*16:01	C*18:01	A*01:01	A*02:01	B*44:03	B*57:01	C*04:01	C*07:02	no call	no call	no call	no call	C*04:01	C*04:01	A*34:01	A*68:02	B*15:03	B*51:01	C*16:01	C*18:01	A*03:01	A*23:38N	B*51:09	B*57:03	C*16:106	C*18:02
NA19160_SRR077482	A*26:01	A*68:01	B*15:10	B*51:01	C*04:01	C*16:01	A*02:02	A*26:01	B*15:10	B*51:01	C*04:01	C*04:01	A*02:02	A*25:01	B*15:10	B*51:01	C*04:01	C*04:01	A*26:01	A*68:01	no call	no call	C*04:01	C*16:01	A*66:01	A*68:07	B*15:10	B*51:09	C*04:01	C*16:04
NA19160_SRR081250	A*26:01	A*68:01	B*15:10	B*51:01	C*04:01	C*16:01	A*02:01	A*68:01	B*15:03	B*51:01	C*04:01	C*16:01	A*68:01	A*68:01	B*51:01	B*51:02	C*14:03	C*14:03	A*02:02	A*23:01	B*51:01	B*51:01	no call	no call	A*26:14	A*68:16	B*15:03	B*15:380N	C*04:06	C*16:01
NA19171_SRR077492	A*02:02	A*23:01	B*52:01	B*53:01	C*04:01	C*16:01	A*02:01	A*02:02	B*51:01	B*53:01	C*04:01	C*16:01	A*02:02	A*23:01	B*51:01	B*51:01	C*16:01	C*16:01	A*02:02	A*23:01	B*53:01	B*53:01	C*04:03	C*16:01	A*02:02	A*02:14	B*51:09	B*53:01	C*04:01	C*16:01
NA19171_SRR077493	A*02:02	A*23:01	B*52:01	B*53:01	C*04:01	C*16:01	A*02:02	A*24:02	B*35:01	B*53:01	C*06:02	C*16:01	A*02:02	A*23:01	B*35:01	B*35:01	C*16:01	C*16:01	A*30:02	A*68:01	B*35:08	B*44:03	no call	no call	A*02:05	A*23:01	B*53:01	B*53:01	C*04:01	C*16:85
NA19172_SRR111962	A*30:02	A*68:01	B*35:01	B*44:03	C*04:01	C*04:01	A*30:02	A*68:01	B*35:01	B*44:03	C*04:01	C*04:01	A*30:02	A*68:01	B*35:01	B*44:03	C*04:01	C*04:01	A*01:01	A*23	B*07:14	B*35:08	C*04:01	C*04:01	A*30:02	A*30:107	B*35:01	B*44:03	C*04:01	C*04:04
NA19200_SRR077432	A*23:01	A*30:02	B*07:02	B*52:01	C*07:02	C*16:01	A*02:01	A*30:01	B*07:02	B*52:01	C*07:02	C*16:01	A*30:02	A*30:02	B*07:02	B*35:01	C*16:01	C*16:01	A*23:24	A*30:02	B*40:28	B*51:01	C*07:02	C*16:02	A*23:38N	A*30:02	B*07:05	B*07:36	C*07:02	C*16:01
NA19200_SRR078847	A*23:01	A*30:02	B*07:02	B*52:01	C*07:02	C*16:01	A*24:02	A*30:02	B*51:01	B*52:01	C*01:02	C*04:01	A*23:01	A*30:02	B*51:18	B*52:01	C*01:02	C*01:02	A*03:01	A*33:03	B*15:18	B*18:01	no call	no call	A*30:02	A*30:02	B*07:36	B*52:01	C*07:01	C*16:04
NA19201_SRR077439	A*03:01	A*33:03	B*15:16	B*18:01	C*02:02	C*14:02	A*02:01	A*02:01	B*15:03	B*18:01	C*02:02	C*14:02	no call	no call	B*15:03	B*18:01	C*02:02	C*14:02	A*33:03	A*33:03	B*18:01	B*18:01	C*02:02	C*14:02	A*03:01	A*31:15	B*15:16	B*18:135	C*02:92N	C*14:02
NA19201_SRR077462	A*03:01	A*33:03	B*15:16	B*18:01	C*02:02	C*14:02	A*03:01	A*33:01	B*15:16	B*18:01	C*02:02	C*04:01	A*03:01	A*33:01	B*15:16	B*18:01	C*02:02	C*06:08	A*01:81	A*30:02	B*18:01	B*35:01	C*02:02	C*14:23	A*03:270	A*33:03	B*15:108	B*15:408	C*02:02	C*14:02
NA19204_SRR077857	A*02:05	A*30:02	B*18:01	B*58:01	C*07:01	C*08:02	A*02:01	A*30:02	B*18:01	B*35:01	C*07:01	C*08:01	A*02:01	A*30:02	B*18:01	B*35:24	C*07:01	C*08:02	A*01:22N	A*02:57	B*53:01	B*57:01	C*07	C*08:04	A*30:02	A*30:02	B*18:68	B*52:01	C*07:517	C*08:62
NA19204_SRR081263	A*02:05	A*30:02	B*18:01	B*58:01	C*07:01	C*08:02	A*02:01	A*02:05	B*07:02	B*35:01	C*05:01	C*07:02	A*02:02	A*30:01	B*15:02	B*18:01	C*05:01	C*05:01	A*01:01	A*02:01	B*41:02	B*53:01	no call	no call	A*02:05	A*30:01	B*35:03	B*35:05	C*05:01	C*07:01
NA19206_SRR070491	A*01:01	A*02:01	B*42:01	B*53:01	C*04:01	C*17:01	A*02:01	A*02:01	B*08:01	B*18:01	C*07:02	C*17:01	no call	no call	B*08:01	B*53:01	no call	no call	A*01:01	A*02:01	no call	no call	C*04:01	C*17:01	A*01:01	A*02:251	B*53:01	B*53:05	C*04:239	C*17:01
NA19206_SRR070781	A*01:01	A*02:01	B*42:01	B*53:01	C*04:01	C*17:01	A*02:01	A*02:01	B*51:01	B*53:01	C*07:02	C*17:01	A*02:01	A*02:01	B*08:01	B*08:01	C*17:01	C*17:01	A*30:02	A*34:01	B*15:03	B*42:01	no call	no call	A*01:01	A*02:662	B*41:03	B*51:188	C*17:01	C*17:01
NA19207_SRR081254	A*30:02	A*68:02	B*08:01	B*15:10	C*03:02	C*07:01	A*02:01	A*30:02	B*08:01	B*15:03	C*07:01	C*07:02	A*30:01	A*30:01	B*15:03	B*15:03	C*07:01	C*07:01	A*01:81	A*68:02	B*15:17	B*27:05	C*03:04	C*07:01	A*30:03	A*69:01	B*08:26	B*15:10	C*03:04	C*07:01
NA19207_SRR081256	A*30:02	A*68:02	B*08:01	B*15:10	C*03:02	C*07:01	A*02:01	A*30:02	B*08:01	B*08:01	C*03:02	C*07:01	A*30:02	A*30:02	B*08:01	B*08:01	C*03:02	C*07:01	A*30:01	A*34:03	B*15:10	B*53:01	no call	no call	A*30:02	A*68:15	B*08:01	B*15:16	C*03:02	C*07:01
NA19209_SRR077489	A*03:01	A*30:01	B*15:10	B*52:01	C*08:04	C*16:01	A*02:01	A*30:01	B*15:18	B*52:01	C*08:01	C*12:03	A*30:01	A*30:01	B*15:108	B*52:01	C*08:04	C*08:04	A*30:02	A*34	B*15:10	B*51:02	no call	no call	A*03:01	A*30:111	B*15:108	B*52:01	C*08:139	C*16:01
NA19209_SRR077859	A*03:01	A*30:01	B*15:10	B*52:01	C*08:04	C*16:01	A*03:01	A*30:01	B*15:10	B*52:01	C*05:01	C*06:02	A*03:01	A*30:01	B*15:10	B*52:01	C*05:01	C*06:02	A*03:01	A*33:01	B*15:10	B*35:01	no call	no call	A*03:01	A*30:78N	B*15:10	B*52:01	C*05:01	C*16:01
NA19210_SRR078845	A*03:01	A*33:01	B*15:10	B*58:01	C*03:02	C*08:04	A*02:01	A*68:01	B*15:10	B*35:01	C*03:02	C*08:04	A*29:02	A*29:02	B*15:108	B*35:01	C*03:02	C*08:04	A*33:01	A*33:01	B*15:10	B*35:01	C*03:02	C*08:04	A*03:01	A*33:109	B*15:10	B*58:01	C*03:02	C*08:139
NA19210_SRR081222	A*03:01	A*33:01	B*15:10	B*58:01	C*03:02	C*08:04	A*03:01	A*33:01	B*15:10	B*35:01	C*03:02	C*08:04	A*03:01	A*33:01	B*15:108	B*35:01	C*03:02	C*08:04	A*30:01	A*33:03	B*08:01	B*45:06	C*03:02	C*08:04	A*03:01	A*33:01	B*15:10	B*35:34	C*03:02	C*08:04
NA19222_SRR748214	A*30:01	A*33:03	B*42:02	B*45:01	C*16:01	C*17:01	A*30:01	A*33:03	B*42:02	B*45:01	C*06:02	C*16:01	A*30:01	A*33:03	B*42:01	B*45:01	C*07:01	C*16:01	A*30:02	A*34:05	B*41:01	B*42:02	no call	no call	A*30:114	A*33:03	B*42:02	B*45:01	C*16:85	C*16:85
NA19223_SRR071186	A*30:01	A*33:03	B*41:04	B*42:01	C*17:01	C*17:01	A*30:01	A*33:01	B*41:01	B*42:01	C*07:02	C*17:01	A*30:01	A*33:01	B*41:01	B*42:01	C*17:01	C*17:01	A*30:02	A*33:03	B*42:01	B*42:01	no call	no call	A*30:01	A*33:125	B*41:03	B*42:02	C*17:01	C*17:01
NA19223_SRR071193	A*30:01	A*33:03	B*41:04	B*42:01	C*17:01	C*17:01	A*02:01	A*30:01	B*41:02	B*42:01	C*07:02	C*17:01	A*30:01	A*30:01	B*42:01	B*42:01	C*17:01	C*17:01	A*01:02	A*34:01	B*35:01	B*57:01	no call	no call	A*30:01	A*31:15	B*41:43	B*42:08	C*17:01	C*17:01
NA19238_SRR071173	A*30:01	A*36:01	B*53:01	B*57:03	C*04:01	C*18:01	A*01:01	A*30:01	B*15:01	B*57:01	C*04:01	C*06:02	A*01:01	A*30:01	B*57:01	B*57:01	C*18:01	C*18:01	A*30:01	A*34:03	B*51:01	B*57:01	C*04:01	C*18:01	A*01:01	A*30:111	B*57:82	B*58:02	C*04:01	C*18:02
NA19238_SRR071195	A*30:01	A*36:01	B*53:01	B*57:03	C*04:01	C*18:01	A*01:01	A*30:01	B*18:01	B*44:02	C*04:01	C*06:02	A*01:01	A*30:01	B*13:01	B*13:01	C*18:01	C*18:01	A*34:01	A*36:01	B*53:24	B*57:03	C*04:01	C*14:03	A*01:194	A*30:106	B*53:05	B*57:05	C*04:155	C*18:02
NA19238_SRR792121	A*30:01	A*36:01	B*53:01	B*57:03	C*04:01	C*18:01	A*30:01	A*36:01	B*53:01	B*57:03	C*04:01	C*06:02	A*30:01	A*36:01	B*53:01	B*57:03	C*04:01	C*18:01	A*30:01	A*34:01	B*53:18	B*57:46	C*04:01	C*18:01	A*01:01	A*36:01	B*53:01	B*57:05	C*04:01	C*18:02
NA19238_SRR792165	A*30:01	A*36:01	B*53:01	B*57:03	C*04:01	C*18:01	A*30:01	A*30:01	B*53:01	B*57:03	C*04:01	C*06:02	A*30:01	A*34:01	B*53:01	B*57:03	C*04:01	C*18:01	A*34:05	A*68:02	B*35:01	B*52:01	C*04:01	C*18:01	A*30:01	A*30:111	B*53:01	B*57:03	C*04:01	C*18:02
NA19239_SRR792097	A*02:01	A*68:02	B*35:01	B*52:01	C*04:01	C*16:01	A*02:01	A*68:02	B*35:01	B*52:01	C*04:01	C*16:01	A*68:02	A*68:02	B*35:01	B*52:01	C*04:01	C*16:01	A*02:06	A*68:02	B*35:01	B*51:01	no call	no call	A*02:01	A*68:02	B*35:04	B*35:34	C*04:01	C*16:04
NA19239_SRR792159	A*02:01	A*68:02	B*35:01	B*52:01	C*04:01	C*16:01	A*02:01	A*68:02	B*35:01	B*52:01	C*04:01	C*16:01	A*02:01	A*68:02	B*35:01	B*52:01	C*04:01	C*16:01	A*30:01	A*34:01	B*35:01	B*57:22	C*04:01	C*16:01	A*02:01	A*68:02	B*35:34	B*51:01	C*04:01	C*16:73
NA19240_SRR792091	A*30:01	A*68:02	B*35:01	B*57:03	C*04:01	C*18:01	A*30:01	A*68:02	B*35:01	B*57:03	C*04:01	C*06:02	A*30:01	A*68:01	B*35:01	B*57:03	C*04:01	C*18:01	A*30:01	A*68:02	no call	no call	C*04:01	C*18:01	A*02:651	A*30:01	B*35:336	B*57:82	C*04:01	C*18:02
NA19240_SRR792767	A*30:01	A*68:02	B*35:01	B*57:03	C*04:01	C*18:01	A*30:01	A*68:02	B*35:01	B*57:01	C*04:01	C*04:01	A*30:01	A*68:02	B*35:03	B*57:01	C*04:01	C*04:03	A*30:01	A*68:02	B*35:03	B*57:01	C*04:01	C*18:01	A*30:99	A*68:02	B*35:57	B*57:11	C*04:01	C*18:02
